# Supplementary material for: Poly[[diaqua­bis­[μ4-5-nitro­isophthalato-κ4 O 1:O 1:O 3:O 3′]bis­[μ3-pyridine-4-carboxyl­ato-κ3 O:O′:N]tricobalt(II)] tetra­hydrate]
Source: Acta Crystallogr Sect E Struct Rep Online. 2012 Mar 21;68(Pt 4):m451–2. doi: 10.1107/S1600536812011269 (PMC3343849; doi:10.1107/S1600536812011269)
Supplement: Supplementary file 1 [file e-68-0m451-sup1.cif]

##############################################################################
#                                                                            #
# This CIF contains the data in a paper accepted for publication in          #
# Acta Crystallographica Section E. It conforms to the requirements of       #
# Notes for Authors for Acta Crystallographica Section E, and has been       #
# peer reviewed under the auspices of the IUCr Commission on Journals.       #
#                                                                            #
# Full details of the Crystallographic Information File format               #
# are given in the paper "The Crystallographic Information File (CIF):       #
# a New Standard Archive File for Crystallography" by S. R. Hall, F. H.      #
# Allen and I. D. Brown [Acta Cryst. (1991), A47, 655-685].                  #
#                                                                            #
# The current version of the core CIF dictionary is obtainable from          #
# ftp://ftp.iucr.org/pub/cif_core.dic.                                       #
#                                                                            #
# Software is freely available for graphical display of the structure(s)     #
# in this CIF. For information consult the CIF software page                 #
# http://www.iucr.org/resources/cif/software.                                #
#                                                                            #
# This file may be used for bona fide research purposes within the           #
# scientific community so long as proper attribution is given to the journal # 
# article from which it was obtained.                                        #
#                                                                            #
##############################################################################
data_I
_audit_creation_method     SHELXL-97
_chemical_name_systematic
;
Poly[[diaquabis[\m~4~-5-nitroisophthalato-
\k^4^<i>O</i>^1^:<i>O</i>^1^:<i>O</i>^3^:<i>O</i>^3'^]bis[\m~3~-pyridine-4-
carboxylato-\k^3^<i>O</i>:<i>O</i>':<i>N</i>]tricobalt(II)] tetrahydrate]
;
_chemical_name_common     ?
_chemical_formula_moiety     'C28 H18 Co3 N4 O18, 4(H2 O)'
_chemical_formula_sum     'C28 H26 Co3 N4 O22'
_chemical_formula_iupac     '[Co3 (C6 H4 N O2)2 (C8 H3 N O6)2 (H2 O)2], 4H2 O'
_chemical_formula_weight     947.32
_chemical_melting_point     ?
_symmetry_cell_setting     triclinic
_symmetry_space_group_name_H-M     'P -1'
_symmetry_space_group_name_Hall     '-P 1'
loop_
    _symmetry_equiv_pos_as_xyz
    'x, y, z'
    '-x, -y, -z'
_cell_length_a     9.1890(18)
_cell_length_b     9.3548(19)
_cell_length_c     10.390(2)
_cell_angle_alpha     78.74(3)
_cell_angle_beta     88.64(3)
_cell_angle_gamma     73.68(3)
_cell_volume     840.2(3)
_cell_formula_units_Z     1
_cell_measurement_reflns_used     3665
_cell_measurement_theta_min     2.00
_cell_measurement_theta_max     27.93
_cell_measurement_temperature     298(2)
_exptl_crystal_description     block
_exptl_crystal_colour     pink
_exptl_crystal_size_max     0.35
_exptl_crystal_size_mid     0.28
_exptl_crystal_size_min     0.16
_exptl_crystal_density_diffrn     1.872
_exptl_crystal_density_meas     ?
_exptl_crystal_density_method     'not measured'
_exptl_crystal_F_000     479
_exptl_absorpt_coefficient_mu     1.567
_exptl_absorpt_correction_type     multi-scan
_exptl_absorpt_process_details     '(SADABS; Bruker, 2002)'
_exptl_absorpt_correction_T_min     0.6101
_exptl_absorpt_correction_T_max     0.7877
_exptl_special_details
;
;
_diffrn_ambient_temperature     298(2)
_diffrn_radiation_type     MoK\a
_diffrn_radiation_wavelength     0.71073
_diffrn_radiation_source     'fine-focus sealed tube'
_diffrn_radiation_monochromator     graphite
_diffrn_measurement_device_type     'Bruker SMART APEXII CCD area-detector'
_diffrn_measurement_method     '\f and \w scan'
_diffrn_detector_area_resol_mean     ?
_diffrn_reflns_number     4357
_diffrn_reflns_av_R_equivalents     0.0120
_diffrn_reflns_av_sigmaI/netI     0.0235
_diffrn_reflns_theta_min     2.00
_diffrn_reflns_theta_max     25.25
_diffrn_reflns_theta_full     25.25
_diffrn_measured_fraction_theta_max     0.979
_diffrn_measured_fraction_theta_full     0.979
_diffrn_reflns_limit_h_min     -9
_diffrn_reflns_limit_h_max     11
_diffrn_reflns_limit_k_min     -11
_diffrn_reflns_limit_k_max     11
_diffrn_reflns_limit_l_min     -12
_diffrn_reflns_limit_l_max     12
_diffrn_standards_number     ?
_diffrn_standards_interval_count     ?
_diffrn_standards_interval_time     ?
_diffrn_standards_decay_%     ?
_refine_special_details
;
Refinement of <i>F</i>^2^ against ALL reflections. The weighted <i>R</i>-factor
<i>wR</i> and goodness of fit <i>S</i> are based on <i>F</i>^2^, conventional
<i>R</i>-factors <i>R</i> are based on <i>F</i>, with <i>F</i> set to zero for
negative <i>F</i>^2^. The threshold expression of <i>F</i>^2^ >
\s(<i>F</i>^2^) is used only for calculating <i>R</i>-factors(gt) <i>etc</i>.
and is not relevant to the choice of reflections for refinement.
<i>R</i>-factors based on <i>F</i>^2^ are statistically about twice as large
as those based on <i>F</i>, and <i>R</i>- factors based on ALL data will be
even larger.
;
_reflns_number_total     2976
_reflns_number_gt     2667
_reflns_threshold_expression     I>2\s(I)
_refine_ls_structure_factor_coef     Fsqd
_refine_ls_matrix_type     full
_refine_ls_R_factor_all     0.0301
_refine_ls_R_factor_gt     0.0265
_refine_ls_wR_factor_gt     0.0688
_refine_ls_wR_factor_ref     0.0710
_refine_ls_goodness_of_fit_ref     1.017
_refine_ls_restrained_S_all     1.018
_refine_ls_number_reflns     2976
_refine_ls_number_parameters     271
_refine_ls_number_restraints     10
_refine_ls_hydrogen_treatment     mixed
_refine_ls_weighting_scheme     calc
_refine_ls_weighting_details
         'calc w=1/[\s^2^(Fo^2^)+(0.0397P)^2^+0.5850P] where P=(Fo^2^+2Fc^2^)/3'
_atom_sites_solution_hydrogens     geom
_atom_sites_solution_primary     direct
_atom_sites_solution_secondary     difmap
_refine_ls_shift/su_max     0.001
_refine_ls_shift/su_mean     0.000
_refine_diff_density_max     0.401
_refine_diff_density_min     -0.403
_refine_ls_extinction_method     none
_refine_ls_extinction_coef     ?
loop_
    _atom_type_symbol
    _atom_type_description
    _atom_type_scat_dispersion_real
    _atom_type_scat_dispersion_imag
    _atom_type_scat_source
    'C' 'C' 0.0033 0.0016
                         'International Tables Vol C Tables 4.2.6.8 and 6.1.1.4'
    'H' 'H' 0.0000 0.0000
                         'International Tables Vol C Tables 4.2.6.8 and 6.1.1.4'
    'Co' 'Co' 0.3494 0.9721
                         'International Tables Vol C Tables 4.2.6.8 and 6.1.1.4'
    'N' 'N' 0.0061 0.0033
                         'International Tables Vol C Tables 4.2.6.8 and 6.1.1.4'
    'O' 'O' 0.0106 0.0060
                         'International Tables Vol C Tables 4.2.6.8 and 6.1.1.4'
_computing_data_collection     'APEX2 (Bruker, 2007)'
_computing_cell_refinement     'APEX2 (Bruker, 2007)'
_computing_data_reduction     'SAINT (Bruker, 2007)'
_computing_structure_solution     'SHELXS97 (Sheldrick, 2008)'
_computing_structure_refinement     'SHELXL97 (Sheldrick, 2008)'
_computing_molecular_graphics     'SHELXTL (Sheldrick, 2008)'
_computing_publication_material     'SHELXTL (Sheldrick, 2008)'
loop_
    _atom_site_type_symbol
    _atom_site_label
    _atom_site_fract_x
    _atom_site_fract_y
    _atom_site_fract_z
    _atom_site_U_iso_or_equiv
    _atom_site_adp_type
    _atom_site_calc_flag
    _atom_site_refinement_flags
    _atom_site_occupancy
    _atom_site_symmetry_multiplicity
    _atom_site_disorder_assembly
    _atom_site_disorder_group
    C C1 -0.1582(2) 0.6886(2) 0.7129(2) 0.0192(5) Uani d . 1 1 . .
    C C2 -0.1920(3) 0.8433(2) 0.6267(2) 0.0193(5) Uani d . 1 1 . .
    C C3 -0.2761(3) 0.8738(2) 0.5103(2) 0.0215(5) Uani d . 1 1 . .
    H H3 -0.3109 0.7991 0.4846 0.026 Uiso calc R 1 1 . .
    C C4 -0.3067(3) 1.0182(3) 0.4336(2) 0.0226(5) Uani d . 1 1 . .
    C C5 -0.2494(3) 1.1290(3) 0.4646(2) 0.0241(5) Uani d . 1 1 . .
    H H5 -0.2671 1.2232 0.4086 0.029 Uiso calc R 1 1 . .
    C C6 -0.1647(3) 1.0974(2) 0.5811(2) 0.0194(5) Uani d . 1 1 . .
    C C7 -0.1408(3) 0.9561(2) 0.6638(2) 0.0212(5) Uani d . 1 1 . .
    H H7 -0.0902 0.9370 0.7445 0.025 Uiso calc R 1 1 . .
    C C9 0.2058(2) 0.3927(2) 0.7504(2) 0.0201(5) Uani d . 1 1 . .
    C C10 0.3646(2) 0.3974(2) 0.7775(2) 0.0201(5) Uani d . 1 1 . .
    C C11 0.4307(3) 0.3616(3) 0.9022(2) 0.0302(6) Uani d . 1 1 . .
    H H11 0.3769 0.3339 0.9753 0.036 Uiso calc R 1 1 . .
    C C12 0.5780(3) 0.3674(3) 0.9166(2) 0.0291(5) Uani d . 1 1 . .
    H H12 0.6227 0.3388 1.0005 0.035 Uiso calc R 1 1 . .
    C C13 0.5920(3) 0.4501(3) 0.6972(2) 0.0320(6) Uani d . 1 1 . .
    H H13 0.6454 0.4836 0.6259 0.038 Uiso calc R 1 1 . .
    C C14 0.4490(3) 0.4422(3) 0.6743(2) 0.0313(6) Uani d . 1 1 . .
    H H14 0.4085 0.4672 0.5889 0.038 Uiso calc R 1 1 . .
    C C8 -0.1022(2) 1.2189(2) 0.6151(2) 0.0202(5) Uani d . 1 1 . .
    Co Co1 0.0000 0.5000 0.5000 0.01527(11) Uani d S 1 2 . .
    Co Co2 -0.10352(3) 0.39808(3) 0.82492(3) 0.01738(10) Uani d . 1 1 . .
    N N2 0.6596(2) 0.4120(2) 0.81683(18) 0.0218(4) Uani d . 1 1 . .
    N N1 -0.4063(2) 1.0548(2) 0.3153(2) 0.0297(5) Uani d . 1 1 . .
    O O2 -0.1492(2) 0.67118(19) 0.83422(16) 0.0285(4) Uani d . 1 1 . .
    O O1 -0.14157(17) 0.57462(16) 0.65704(15) 0.0192(3) Uani d . 1 1 . .
    O O6 -0.4433(3) 0.9517(2) 0.2817(2) 0.0474(5) Uani d . 1 1 . .
    O O5 -0.4506(3) 1.1871(2) 0.2580(2) 0.0484(5) Uani d . 1 1 . .
    O O7 0.11919(18) 0.3888(2) 0.84536(16) 0.0285(4) Uani d . 1 1 . .
    O O3 -0.07060(19) 1.21068(17) 0.73447(16) 0.0247(4) Uani d . 1 1 . .
    O O4 -0.08995(18) 1.31976(17) 0.52098(16) 0.0250(4) Uani d . 1 1 . .
    O O8 0.17412(17) 0.39430(18) 0.63366(15) 0.0231(3) Uani d . 1 1 . .
    O O1W 0.8479(2) 0.0405(2) 0.1145(2) 0.0498(5) Uani d . 1 1 . .
    H H1W 0.9262 -0.0299 0.1429 0.075 Uiso d R 1 1 . .
    H H2W 0.8017 0.0109 0.0599 0.075 Uiso d R 1 1 . .
    O O3W -0.0897(2) 0.2994(2) 1.01711(16) 0.0356(4) Uani d . 1 1 . .
    H H5W -0.0190 0.3181 1.0515 0.053 Uiso d R 1 1 . .
    H H6W -0.1021 0.2183 1.0577 0.053 Uiso d R 1 1 . .
    O O2W 0.3255(3) 0.0491(3) 0.0522(3) 0.0676(7) Uani d D 1 1 . .
    H H4WA 0.271(8) 0.114(6) 0.094(7) 0.101 Uiso d PD 0.50 1 A 1
    H H3WA 0.386(8) -0.021(7) 0.103(6) 0.101 Uiso d PD 0.50 1 B 1
    H H3WB 0.415(3) -0.006(6) 0.038(6) 0.101 Uiso d PD 0.50 1 C 2
    H H4WB 0.344(5) 0.096(5) 0.114(5) 0.101 Uiso d PD 0.50 1 D 2
loop_
    _atom_site_aniso_label
    _atom_site_aniso_U_11
    _atom_site_aniso_U_22
    _atom_site_aniso_U_33
    _atom_site_aniso_U_12
    _atom_site_aniso_U_13
    _atom_site_aniso_U_23
    C1 0.0180(11) 0.0210(11) 0.0200(12) -0.0090(9) -0.0018(9) -0.0017(9)
    C2 0.0203(11) 0.0170(11) 0.0211(12) -0.0057(9) 0.0012(9) -0.0046(9)
    C3 0.0245(12) 0.0198(11) 0.0226(12) -0.0085(9) 0.0000(9) -0.0067(9)
    C4 0.0246(12) 0.0229(12) 0.0205(12) -0.0059(9) -0.0043(9) -0.0050(9)
    C5 0.0285(13) 0.0181(11) 0.0244(13) -0.0068(9) 0.0002(10) -0.0009(9)
    C6 0.0226(11) 0.0168(10) 0.0212(11) -0.0087(9) 0.0018(9) -0.0049(9)
    C7 0.0244(12) 0.0227(11) 0.0185(11) -0.0095(9) -0.0006(9) -0.0044(9)
    C9 0.0164(11) 0.0186(11) 0.0247(13) -0.0058(9) -0.0022(9) -0.0012(9)
    C10 0.0165(11) 0.0222(11) 0.0224(12) -0.0059(9) -0.0030(9) -0.0047(9)
    C11 0.0256(13) 0.0474(15) 0.0193(12) -0.0183(11) -0.0009(10) 0.0010(11)
    C12 0.0247(13) 0.0447(15) 0.0191(12) -0.0142(11) -0.0049(10) -0.0017(11)
    C13 0.0258(13) 0.0518(16) 0.0201(13) -0.0196(12) 0.0000(10) 0.0016(11)
    C14 0.0237(13) 0.0541(17) 0.0186(13) -0.0191(12) -0.0043(10) -0.0003(11)
    C8 0.0164(11) 0.0173(11) 0.0274(13) -0.0048(9) -0.0008(9) -0.0053(9)
    Co1 0.0164(2) 0.0163(2) 0.0144(2) -0.00812(16) -0.00199(16) -0.00068(16)
    Co2 0.01635(17) 0.02053(17) 0.01603(17) -0.00834(12) -0.00217(11)
                                                                    -0.00047(12)
    N2 0.0185(10) 0.0277(10) 0.0205(10) -0.0088(8) -0.0011(8) -0.0042(8)
    N1 0.0334(12) 0.0289(11) 0.0256(11) -0.0078(9) -0.0075(9) -0.0031(9)
    O2 0.0386(10) 0.0315(9) 0.0176(9) -0.0147(8) -0.0028(7) -0.0024(7)
    O1 0.0226(8) 0.0158(7) 0.0209(8) -0.0086(6) 0.0011(6) -0.0028(6)
    O6 0.0637(14) 0.0393(11) 0.0429(12) -0.0196(10) -0.0279(10) -0.0057(9)
    O5 0.0636(14) 0.0314(11) 0.0423(12) -0.0081(10) -0.0262(10) 0.0072(9)
    O7 0.0183(8) 0.0470(10) 0.0226(9) -0.0141(7) -0.0003(7) -0.0050(8)
    O3 0.0308(9) 0.0209(8) 0.0242(9) -0.0095(7) -0.0051(7) -0.0048(7)
    O4 0.0319(9) 0.0219(8) 0.0254(9) -0.0163(7) -0.0005(7) -0.0013(7)
    O8 0.0211(8) 0.0282(8) 0.0200(9) -0.0062(7) -0.0051(6) -0.0051(7)
    O1W 0.0499(13) 0.0354(11) 0.0605(14) -0.0130(10) -0.0197(11) 0.0029(10)
    O3W 0.0370(11) 0.0510(11) 0.0227(9) -0.0284(9) -0.0097(8) 0.0079(8)
    O2W 0.0697(18) 0.0779(19) 0.0591(16) -0.0224(14) -0.0130(14) -0.0186(14)
_geom_special_details
;
All e.s.d.'s (except the e.s.d. in the dihedral angle between two l.s. planes)
are estimated using the full covariance matrix. The cell e.s.d.'s are taken
into account individually in the estimation of e.s.d.'s in distances, angles
and torsion angles; correlations between e.s.d.'s in cell parameters are only
used when they are defined by crystal symmetry. An approximate (isotropic)
treatment of cell e.s.d.'s is used for estimating e.s.d.'s involving l.s.
planes.
;
loop_
    _geom_bond_atom_site_label_1
    _geom_bond_atom_site_label_2
    _geom_bond_site_symmetry_2
    _geom_bond_distance
    _geom_bond_publ_flag
    C1 O2 . 1.241(3) ?
    C1 O1 . 1.281(3) ?
    C1 C2 . 1.499(3) ?
    C2 C3 . 1.388(3) ?
    C2 C7 . 1.389(3) ?
    C3 C4 . 1.384(3) ?
    C3 H3 . 0.9300 ?
    C4 C5 . 1.379(3) ?
    C4 N1 . 1.477(3) ?
    C5 C6 . 1.391(3) ?
    C5 H5 . 0.9300 ?
    C6 C7 . 1.391(3) ?
    C6 C8 . 1.511(3) ?
    C7 H7 . 0.9300 ?
    C9 O8 . 1.250(3) ?
    C9 O7 . 1.254(3) ?
    C9 C10 . 1.507(3) ?
    C10 C14 . 1.376(3) ?
    C10 C11 . 1.384(3) ?
    C11 C12 . 1.383(3) ?
    C11 H11 . 0.9300 ?
    C12 N2 . 1.334(3) ?
    C12 H12 . 0.9300 ?
    C13 N2 . 1.341(3) ?
    C13 C14 . 1.366(3) ?
    C13 H13 . 0.9300 ?
    C14 H14 . 0.9300 ?
    C8 O4 . 1.246(3) ?
    C8 O3 . 1.263(3) ?
    Co1 O8 . 2.0363(17) ?
    Co1 O8 2_566 2.0363(17) ?
    Co1 O4 1_545 2.0506(15) ?
    Co1 O4 2_576 2.0506(15) ?
    Co1 O1 . 2.1623(16) ?
    Co1 O1 2_566 2.1623(16) ?
    Co2 O3W . 2.0205(18) ?
    Co2 O7 . 2.0383(16) ?
    Co2 O3 1_545 2.0927(16) ?
    Co2 O1 . 2.1146(17) ?
    Co2 N2 1_455 2.1468(19) ?
    N2 Co2 1_655 2.1468(19) ?
    N1 O6 . 1.220(3) ?
    N1 O5 . 1.222(3) ?
    O3 Co2 1_565 2.0927(16) ?
    O4 Co1 1_565 2.0506(15) ?
    O1W H1W . 0.8406 ?
    O1W H2W . 0.8463 ?
    O3W H5W . 0.8243 ?
    O3W H6W . 0.8285 ?
    O2W H4WA . 0.854(19) ?
    O2W H3WA . 0.83(2) ?
    O2W H3WB . 0.868(19) ?
    O2W H4WB . 0.886(18) ?
loop_
    _geom_angle_atom_site_label_1
    _geom_angle_atom_site_label_2
    _geom_angle_atom_site_label_3
    _geom_angle_site_symmetry_1
    _geom_angle_site_symmetry_3
    _geom_angle
    _geom_angle_publ_flag
    O2 C1 O1 . . 120.9(2) ?
    O2 C1 C2 . . 121.4(2) ?
    O1 C1 C2 . . 117.69(19) ?
    C3 C2 C7 . . 120.2(2) ?
    C3 C2 C1 . . 119.64(19) ?
    C7 C2 C1 . . 120.2(2) ?
    C4 C3 C2 . . 118.2(2) ?
    C4 C3 H3 . . 120.9 ?
    C2 C3 H3 . . 120.9 ?
    C5 C4 C3 . . 122.5(2) ?
    C5 C4 N1 . . 119.0(2) ?
    C3 C4 N1 . . 118.4(2) ?
    C4 C5 C6 . . 118.8(2) ?
    C4 C5 H5 . . 120.6 ?
    C6 C5 H5 . . 120.6 ?
    C5 C6 C7 . . 119.6(2) ?
    C5 C6 C8 . . 118.8(2) ?
    C7 C6 C8 . . 121.6(2) ?
    C2 C7 C6 . . 120.5(2) ?
    C2 C7 H7 . . 119.8 ?
    C6 C7 H7 . . 119.8 ?
    O8 C9 O7 . . 126.8(2) ?
    O8 C9 C10 . . 115.7(2) ?
    O7 C9 C10 . . 117.6(2) ?
    C14 C10 C11 . . 117.4(2) ?
    C14 C10 C9 . . 119.2(2) ?
    C11 C10 C9 . . 123.4(2) ?
    C12 C11 C10 . . 119.0(2) ?
    C12 C11 H11 . . 120.5 ?
    C10 C11 H11 . . 120.5 ?
    N2 C12 C11 . . 123.7(2) ?
    N2 C12 H12 . . 118.2 ?
    C11 C12 H12 . . 118.2 ?
    N2 C13 C14 . . 123.5(2) ?
    N2 C13 H13 . . 118.3 ?
    C14 C13 H13 . . 118.3 ?
    C13 C14 C10 . . 120.1(2) ?
    C13 C14 H14 . . 120.0 ?
    C10 C14 H14 . . 120.0 ?
    O4 C8 O3 . . 126.6(2) ?
    O4 C8 C6 . . 115.6(2) ?
    O3 C8 C6 . . 117.70(19) ?
    O8 Co1 O8 . 2_566 180.0000(10)
                                 ?
    O8 Co1 O4 . 1_545 95.49(7) ?
    O8 Co1 O4 2_566 1_545 84.51(7) ?
    O8 Co1 O4 . 2_576 84.51(7) ?
    O8 Co1 O4 2_566 2_576 95.49(7) ?
    O4 Co1 O4 1_545 2_576 180.0 ?
    O8 Co1 O1 . . 89.18(6) ?
    O8 Co1 O1 2_566 . 90.82(6) ?
    O4 Co1 O1 1_545 . 87.91(6) ?
    O4 Co1 O1 2_576 . 92.09(6) ?
    O8 Co1 O1 . 2_566 90.82(6) ?
    O8 Co1 O1 2_566 2_566 89.18(6) ?
    O4 Co1 O1 1_545 2_566 92.09(6) ?
    O4 Co1 O1 2_576 2_566 87.91(6) ?
    O1 Co1 O1 . 2_566 180.0 ?
    O3W Co2 O7 . . 86.46(7) ?
    O3W Co2 O3 . 1_545 101.78(7) ?
    O7 Co2 O3 . 1_545 97.35(7) ?
    O3W Co2 O1 . . 158.16(7) ?
    O7 Co2 O1 . . 93.45(7) ?
    O3 Co2 O1 1_545 . 99.89(6) ?
    O3W Co2 N2 . 1_455 90.42(8) ?
    O7 Co2 N2 . 1_455 175.95(7) ?
    O3 Co2 N2 1_545 1_455 85.80(7) ?
    O1 Co2 N2 . 1_455 88.50(7) ?
    C12 N2 C13 . . 116.3(2) ?
    C12 N2 Co2 . 1_655 126.40(16) ?
    C13 N2 Co2 . 1_655 116.62(15) ?
    O6 N1 O5 . . 123.4(2) ?
    O6 N1 C4 . . 118.2(2) ?
    O5 N1 C4 . . 118.4(2) ?
    C1 O1 Co2 . . 99.61(13) ?
    C1 O1 Co1 . . 132.30(13) ?
    Co2 O1 Co1 . . 110.24(7) ?
    C9 O7 Co2 . . 122.97(15) ?
    C8 O3 Co2 . 1_565 124.57(14) ?
    C8 O4 Co1 . 1_565 134.35(15) ?
    C9 O8 Co1 . . 138.09(15) ?
    H1W O1W H2W . . 108.3 ?
    Co2 O3W H5W . . 107.7 ?
    Co2 O3W H6W . . 133.6 ?
    H5W O3W H6W . . 109.9 ?
    H4WA O2W H3WA . . 111(4) ?
    H4WA O2W H3WB . . 149(7) ?
    H3WA O2W H3WB . . 51(7) ?
    H4WA O2W H4WB . . 46(6) ?
    H3WA O2W H4WB . . 77(6) ?
    H3WB O2W H4WB . . 103(3) ?
loop_
    _geom_torsion_atom_site_label_1
    _geom_torsion_atom_site_label_2
    _geom_torsion_atom_site_label_3
    _geom_torsion_atom_site_label_4
    _geom_torsion_site_symmetry_1
    _geom_torsion_site_symmetry_2
    _geom_torsion_site_symmetry_3
    _geom_torsion_site_symmetry_4
    _geom_torsion
    _geom_torsion_publ_flag
    O2 C1 C2 C3 . . . . -146.5(2) ?
    O1 C1 C2 C3 . . . . 32.3(3) ?
    O2 C1 C2 C7 . . . . 32.7(3) ?
    O1 C1 C2 C7 . . . . -148.5(2) ?
    C7 C2 C3 C4 . . . . 0.0(3) ?
    C1 C2 C3 C4 . . . . 179.3(2) ?
    C2 C3 C4 C5 . . . . 4.0(3) ?
    C2 C3 C4 N1 . . . . -175.2(2) ?
    C3 C4 C5 C6 . . . . -3.7(4) ?
    N1 C4 C5 C6 . . . . 175.4(2) ?
    C4 C5 C6 C7 . . . . -0.5(3) ?
    C4 C5 C6 C8 . . . . -179.9(2) ?
    C3 C2 C7 C6 . . . . -4.1(3) ?
    C1 C2 C7 C6 . . . . 176.6(2) ?
    C5 C6 C7 C2 . . . . 4.4(3) ?
    C8 C6 C7 C2 . . . . -176.2(2) ?
    O8 C9 C10 C14 . . . . 16.8(3) ?
    O7 C9 C10 C14 . . . . -162.7(2) ?
    O8 C9 C10 C11 . . . . -164.6(2) ?
    O7 C9 C10 C11 . . . . 16.0(3) ?
    C14 C10 C11 C12 . . . . -2.2(4) ?
    C9 C10 C11 C12 . . . . 179.2(2) ?
    C10 C11 C12 N2 . . . . 2.8(4) ?
    N2 C13 C14 C10 . . . . 1.9(4) ?
    C11 C10 C14 C13 . . . . 0.0(4) ?
    C9 C10 C14 C13 . . . . 178.7(2) ?
    C5 C6 C8 O4 . . . . -21.3(3) ?
    C7 C6 C8 O4 . . . . 159.2(2) ?
    C5 C6 C8 O3 . . . . 157.3(2) ?
    C7 C6 C8 O3 . . . . -22.2(3) ?
    C11 C12 N2 C13 . . . . -1.0(4) ?
    C11 C12 N2 Co2 . . . 1_655 -171.6(2) ?
    C14 C13 N2 C12 . . . . -1.3(4) ?
    C14 C13 N2 Co2 . . . 1_655 170.1(2) ?
    C5 C4 N1 O6 . . . . 172.6(2) ?
    C3 C4 N1 O6 . . . . -8.3(3) ?
    C5 C4 N1 O5 . . . . -9.3(3) ?
    C3 C4 N1 O5 . . . . 169.9(2) ?
    O2 C1 O1 Co2 . . . . 0.1(2) ?
    C2 C1 O1 Co2 . . . . -178.70(16) ?
    O2 C1 O1 Co1 . . . . -128.83(19) ?
    C2 C1 O1 Co1 . . . . 52.4(3) ?
    O3W Co2 O1 C1 . . . . 8.5(2) ?
    O7 Co2 O1 C1 . . . . -80.54(13) ?
    O3 Co2 O1 C1 1_545 . . . -178.62(13) ?
    N2 Co2 O1 C1 1_455 . . . 95.91(13) ?
    O3W Co2 O1 Co1 . . . . 150.72(15) ?
    O7 Co2 O1 Co1 . . . . 61.64(8) ?
    O3 Co2 O1 Co1 1_545 . . . -36.44(8) ?
    N2 Co2 O1 Co1 1_455 . . . -121.91(8) ?
    O8 Co1 O1 C1 . . . . 84.14(19) ?
    O8 Co1 O1 C1 2_566 . . . -95.86(19) ?
    O4 Co1 O1 C1 1_545 . . . 179.66(19) ?
    O4 Co1 O1 C1 2_576 . . . -0.34(19) ?
    O8 Co1 O1 Co2 . . . . -41.04(7) ?
    O8 Co1 O1 Co2 2_566 . . . 138.96(7) ?
    O4 Co1 O1 Co2 1_545 . . . 54.48(8) ?
    O4 Co1 O1 Co2 2_576 . . . -125.52(8) ?
    O8 C9 O7 Co2 . . . . -4.1(3) ?
    C10 C9 O7 Co2 . . . . 175.29(14) ?
    O3W Co2 O7 C9 . . . . 157.95(19) ?
    O3 Co2 O7 C9 1_545 . . . 56.52(18) ?
    O1 Co2 O7 C9 . . . . -43.92(18) ?
    O4 C8 O3 Co2 . . . 1_565 35.3(3) ?
    C6 C8 O3 Co2 . . . 1_565 -143.13(16) ?
    O3 C8 O4 Co1 . . . 1_565 7.4(4) ?
    C6 C8 O4 Co1 . . . 1_565 -174.15(14) ?
    O7 C9 O8 Co1 . . . . 43.6(4) ?
    C10 C9 O8 Co1 . . . . -135.76(18) ?
    O4 Co1 O8 C9 1_545 . . . -101.0(2) ?
    O4 Co1 O8 C9 2_576 . . . 79.0(2) ?
    O1 Co1 O8 C9 . . . . -13.2(2) ?
    O1 Co1 O8 C9 2_566 . . . 166.8(2) ?
loop_
    _geom_hbond_atom_site_label_D
    _geom_hbond_atom_site_label_H
    _geom_hbond_atom_site_label_A
    _geom_hbond_site_symmetry_A
    _geom_hbond_distance_DH
    _geom_hbond_distance_HA
    _geom_hbond_distance_DA
    _geom_hbond_angle_DHA
    _geom_hbond_publ_flag
    O1W H1W O3 2_666 0.84 2.05 2.861(3) 160.4 yes
    O1W H2W O2W 2_655 0.85 1.93 2.773(3) 172.9 yes
    O3W H5W O2 2_567 0.82 2.01 2.820(2) 168.1 yes
    O3W H6W O1W 1_456 0.83 1.83 2.648(3) 167.4 yes
    O2W H4WA O2 2_566 0.854(19) 2.27(2) 3.098(4) 165(8) yes
    O2W H3WA O6 1_645 0.83(2) 2.38(6) 3.055(3) 138(8) yes
    O2W H3WB O2W 2_655 0.868(19) 2.49(3) 3.297(6) 154(6) yes
    O2W H4WB O6 1_645 0.89(5) 2.54(5) 3.055(4) 118(3) yes
    O2W H4WB O2 2_566 0.89(5) 2.54(5) 3.098(3) 121(4) yes
data_global
_journal_date_recd_electronic     2012-03-05
_journal_date_accepted     2012-03-14
_journal_name_full     'Acta Crystallographica, Section E'
_journal_year     2012
_journal_volume     68
_journal_issue      4
_journal_page_first     m451
_journal_page_last     m452
_journal_paper_category     QM
_journal_paper_doi     10.1107/S1600536812011269
_journal_coeditor_code     ZL2461
_publ_contact_author_name     'Jun Fan'
_publ_contact_author_address
;
School of Chemistry and Environment,
South China Normal University,
Guangzhou 510006,
People's Republic of China
;
_publ_contact_author_email     fanj@scnu.edu.cn
_publ_contact_author_fax     '86 20 39310210'
_publ_contact_author_phone     '86 20 39310187'
_publ_section_title
;\
Poly[[diaquabis[\m~4~-5-nitroisophthalato-\k^4^<i>O</i>^1^:<i>O</i>^1^:\
<i>O</i>^3^:<i>O</i>^3'^]bis[\m~3~-pyridine-4-carboxylato-\k^3^<i>O</i>:\
<i>O</i>':<i>N</i>]tricobalt(II)] tetrahydrate]
;
loop_
    _publ_author_name
    _publ_author_address
    'Yin, Xia'
;
School of Chemistry and Environment,
South China Normal University,
Guangzhou 510006,
People's Republic of China
;
    'Fan, Jun'
;
School of Chemistry and Environment,
South China Normal University,
Guangzhou 510006,
People's Republic of China
;
    'Xin, Jingling'
;
School of Chemistry and Environment,
South China Normal University,
Guangzhou 510006,
People's Republic of China
;
    'Zheng, Shengrun'
;
School of Chemistry and Environment,
South China Normal University,
Guangzhou 510006,
People's Republic of China
;
    'Zhang, Weiguang'
;
School of Chemistry and Environment,
South China Normal University,
Guangzhou 510006,
People's Republic of China
;
