# Supplementary material for: Poly[[diaqua­bis­[μ4-5-nitro­isophthalato-κ4 O 1:O 1:O 3:O 3′]bis­[μ3-pyridine-4-carboxyl­ato-κ3 O:O′:N]tricobalt(II)] tetra­hydrate]
Source: Acta Crystallogr Sect E Struct Rep Online. 2012 Mar 21;68(Pt 4):m451–2. doi: 10.1107/S1600536812011269 (PMC3343849; doi:10.1107/S1600536812011269)
Supplement: Supplementary file 2 [file e-68-0m451-Isup2.hkl]

# 
# h,k,l, Fc-squared, Fo-squared, sigma(Fo-squared) and status flag 
# 
data_I
_shelx_title ' xinco20100318 in P-1' 
_shelx_refln_list_code          4 
_shelx_F_calc_maximum      153.42 
_exptl_crystal_F_000       479.00 
_reflns_d_resolution_high  0.8331 
 
loop_ 
 _symmetry_equiv_pos_as_xyz 
 'x, y, z' 
 '-x, -y, -z' 
 
_cell_length_a     9.1890 
_cell_length_b     9.3548 
_cell_length_c    10.3900 
_cell_angle_alpha  78.740 
_cell_angle_beta   88.640 
_cell_angle_gamma  73.680 
 
_shelx_F_squared_multiplier     1.000 
 
loop_ 
 _refln_index_h 
 _refln_index_k 
 _refln_index_l 
 _refln_F_squared_calc 
 _refln_F_squared_meas 
 _refln_F_squared_sigma 
 _refln_observed_status 
   1   0   0     6516.45     6718.98     62.41 o 
   2   0   0      577.00      522.98      7.28 o 
   3   0   0     3110.14     3235.92     32.83 o 
   4   0   0     7839.33     8399.61     79.88 o 
   5   0   0      597.75      596.63     10.51 o 
   6   0   0       98.94      102.36      4.66 o 
   7   0   0      744.86      789.43     14.25 o 
   8   0   0      105.70      116.26      5.88 o 
   9   0   0      707.38      751.70     22.13 o 
  -9   1   0      216.21      213.14     12.21 o 
  -8   1   0        4.36        3.50      2.74 o 
  -7   1   0      495.70      539.70     11.69 o 
  -6   1   0      116.72      117.63      5.12 o 
  -5   1   0      633.23      690.25     11.85 o 
  -4   1   0      189.55      207.56      5.46 o 
  -3   1   0     2953.10     2920.15     30.36 o 
  -2   1   0     5427.82     5132.76     48.73 o 
  -1   1   0     4440.94     4415.86     72.49 o 
   0   1   0     4756.72     4876.56     57.89 o 
   1   1   0     3990.73     4000.00     52.83 o 
   2   1   0     1060.77     1059.85      9.55 o 
   3   1   0     4869.25     5050.78     48.51 o 
   4   1   0     7387.31     7775.17     73.97 o 
   5   1   0      937.67      896.34     13.29 o 
   6   1   0       40.60       45.20      3.30 o 
   7   1   0     1182.78     1207.98     18.22 o 
   8   1   0     2308.72     2398.07     30.72 o 
   9   1   0     1949.30     1963.23     39.82 o 
  10   1   0      315.11      343.30     15.23 o 
  -9   2   0        7.12        4.12      4.84 o 
  -8   2   0       87.31      119.70      9.59 o 
  -7   2   0        0.61        0.34      3.52 o 
  -6   2   0      115.03      109.32      5.37 o 
  -5   2   0      917.19      955.45     14.76 o 
  -4   2   0     2626.98     2593.47     29.05 o 
  -3   2   0     1707.66     1632.26     60.15 o 
  -2   2   0        8.78       19.14      1.70 o 
  -1   2   0      938.05      997.71     11.20 o 
   0   2   0     4922.94     4768.57     36.14 o 
   1   2   0       17.76        8.55      0.88 o 
   2   2   0      137.13      150.08      3.40 o 
   3   2   0        4.38       10.46      4.40 o 
   4   2   0     4496.49     4597.94     49.45 o 
   5   2   0      104.10       88.18      6.04 o 
   6   2   0     1764.59     1729.05     27.50 o 
   7   2   0     3559.33     3535.82     89.64 o 
   8   2   0     1938.24     2019.30     39.24 o 
   9   2   0     1201.33     1174.08     28.76 o 
  -9   3   0       15.96       19.22      6.36 o 
  -8   3   0        1.87        5.37      4.93 o 
  -7   3   0      189.25      215.71     11.96 o 
  -6   3   0       18.54       24.99      5.11 o 
  -5   3   0      330.05      319.20      7.81 o 
  -4   3   0     4146.81     4277.73     48.18 o 
  -3   3   0     1539.13     1432.51     26.03 o 
  -2   3   0      291.37      267.79      7.66 o 
  -1   3   0      279.19      298.27      6.44 o 
   0   3   0     2312.43     2340.38     25.00 o 
   1   3   0       24.48       30.56      2.56 o 
   2   3   0      426.29      452.17      5.38 o 
   3   3   0     1514.62     1619.80     18.66 o 
   4   3   0     3650.87     3726.00     38.32 o 
   5   3   0     2031.50     2064.84     23.48 o 
   6   3   0      288.71      284.93      8.99 o 
   7   3   0      759.25      741.92     19.89 o 
   8   3   0      217.81      240.24     11.74 o 
  10   3   0       10.52        9.25      4.79 o 
  11   3   0       16.58       27.46      6.92 o 
  -8   4   0       49.95       59.10      8.42 o 
  -7   4   0        5.93        4.41      4.79 o 
  -6   4   0       45.45       49.65      6.88 o 
  -5   4   0      462.23      472.16     16.66 o 
  -4   4   0     2038.04     1946.86     37.45 o 
  -3   4   0     3109.92     3094.67     33.18 o 
  -2   4   0      658.65      661.08     10.04 o 
  -1   4   0        3.96        1.35      0.72 o 
   0   4   0     2055.97     2149.05     19.54 o 
   1   4   0      120.54      103.78      3.43 o 
   2   4   0     1955.61     2074.86     29.88 o 
   3   4   0      788.92      822.34     11.81 o 
   4   4   0     1009.74      970.67     17.08 o 
   5   4   0      426.28      383.46      6.08 o 
   6   4   0     1738.11     1694.59     32.63 o 
   7   4   0      348.84      345.20     13.50 o 
   8   4   0       85.85       78.54      7.55 o 
   9   4   0       33.89       26.18      5.98 o 
  10   4   0       58.78       67.81      8.29 o 
  -8   5   0       61.09       78.81      9.94 o 
  -7   5   0      217.94      220.06     13.64 o 
  -6   5   0      530.78      549.00     20.13 o 
  -5   5   0      471.46      498.81     18.12 o 
  -4   5   0     1288.77     1346.14     30.41 o 
  -3   5   0      419.78      434.83     14.71 o 
  -2   5   0      102.76       96.74      3.10 o 
  -1   5   0      103.75      126.00      4.51 o 
   0   5   0     2159.57     2279.78     22.96 o 
   1   5   0      115.52      109.31      4.36 o 
   2   5   0        2.26        2.38      0.89 o 
   3   5   0     1416.63     1385.32     13.85 o 
   4   5   0     3448.47     3431.20     37.04 o 
   5   5   0     2912.46     2811.03     32.39 o 
   6   5   0      202.61      204.38      7.67 o 
   7   5   0      347.08      308.72     12.72 o 
   8   5   0       22.90       24.23      5.26 o 
   9   5   0       95.90       67.41      7.88 o 
  10   5   0       22.80       20.65      5.73 o 
  -7   6   0      244.67      253.76     15.39 o 
  -6   6   0      490.89      509.79     20.25 o 
  -5   6   0      270.96      259.05     13.53 o 
  -4   6   0      397.96      429.92     16.42 o 
  -3   6   0        0.66       13.39      4.12 o 
  -2   6   0        3.64        3.02      1.83 o 
  -1   6   0       59.52       57.13      3.82 o 
   0   6   0      130.40      137.65      5.97 o 
   1   6   0       51.47       55.71      2.54 o 
   2   6   0      918.08      920.13     10.84 o 
   3   6   0     1609.21     1542.74     15.78 o 
   4   6   0     2773.73     2754.18     31.88 o 
   5   6   0      969.52      902.34     23.40 o 
   6   6   0        9.56       10.28      2.62 o 
   7   6   0       40.47       38.52      4.12 o 
   8   6   0       31.88       21.97      5.33 o 
   9   6   0      109.82      109.98      9.76 o 
  10   6   0        0.05        0.00      4.32 o 
  -6   7   0      158.66      153.54     12.47 o 
  -5   7   0      250.35      290.58     15.39 o 
  -4   7   0        5.60        5.37      4.61 o 
  -3   7   0        1.66        9.05      4.55 o 
  -2   7   0       16.83        6.90      3.85 o 
  -1   7   0        1.05        1.37      1.84 o 
   0   7   0       54.76       55.26      3.66 o 
   1   7   0      185.58      197.17      4.85 o 
   2   7   0     2364.77     2405.58     22.93 o 
   3   7   0      750.15      749.57     10.15 o 
   4   7   0      353.65      350.92      8.85 o 
   5   7   0      150.76      139.32      5.87 o 
   6   7   0      132.43      140.70     11.50 o 
   7   7   0       15.82       15.80      3.40 o 
   8   7   0       50.17       48.49      7.12 o 
   9   7   0       90.18       80.44      9.23 o 
  10   7   0      157.94      156.07     12.21 o 
  -5   8   0        4.61        6.61      5.71 o 
  -4   8   0        0.96        1.72      4.79 o 
  -3   8   0       31.06       21.68      5.96 o 
  -2   8   0        5.08       -2.87      3.38 o 
  -1   8   0      169.85      166.11      9.67 o 
   0   8   0       24.32       24.87      3.15 o 
   1   8   0      185.80      199.02      6.70 o 
   2   8   0       14.92       16.26      2.19 o 
   3   8   0      823.21      841.79     14.75 o 
   4   8   0     1388.77     1421.60     21.19 o 
   5   8   0       65.36       63.90      4.66 o 
   6   8   0      142.75      151.19      7.80 o 
   7   8   0      105.13      105.36      6.30 o 
   8   8   0        3.60        2.69      4.50 o 
   9   8   0      104.06      109.92     10.84 o 
  -3   9   0       93.90       85.15      9.61 o 
  -2   9   0       10.92       11.78      5.13 o 
  -1   9   0       65.36       67.48      7.37 o 
   0   9   0      591.69      661.16     19.48 o 
   1   9   0      322.37      363.05     13.50 o 
   2   9   0      389.13      422.85     14.92 o 
   3   9   0      307.82      333.92     13.30 o 
   4   9   0       38.17       37.99      4.12 o 
   5   9   0      195.27      183.93      9.05 o 
   6   9   0        0.67        0.73      2.80 o 
   7   9   0       23.65       22.69      4.76 o 
   8   9   0       14.43       15.69      4.11 o 
  -1  10   0      441.40      461.30     18.14 o 
   0  10   0      668.06      672.24     20.94 o 
   1  10   0      834.34      898.30     23.63 o 
   3  10   0        4.92       13.97      4.59 o 
   4  10   0        0.66        1.19      3.78 o 
   5  10   0       76.11       73.84      5.73 o 
   6  10   0       75.86       64.01      5.66 o 
   7  10   0       49.91       44.32      5.40 o 
  -6 -10   1      619.47      610.34     15.15 o 
  -5 -10   1      236.83      230.05     12.74 o 
  -4 -10   1      150.87      140.20     10.10 o 
  -3 -10   1        2.83        1.48      3.92 o 
  -2 -10   1        5.47        8.11      4.77 o 
   0 -10   1        4.78        3.85      4.55 o 
   1 -10   1        4.29       12.88      5.40 o 
  -8  -9   1      566.11      611.62     25.86 o 
  -7  -9   1      129.02      125.57      7.19 o 
  -6  -9   1      859.68      847.86     17.38 o 
  -5  -9   1      202.98      193.60      7.89 o 
  -4  -9   1       44.07       40.65      6.07 o 
  -3  -9   1       93.52       83.27      7.59 o 
  -2  -9   1        1.69        0.40      3.40 o 
  -1  -9   1      133.57      134.62      7.61 o 
   0  -9   1        5.96        7.91      4.03 o 
   1  -9   1       75.21       76.53      7.82 o 
   2  -9   1       87.63      101.81      9.43 o 
   3  -9   1      123.64      123.82     10.95 o 
  -9  -8   1      628.23      641.27     23.54 o 
  -8  -8   1     1031.94     1046.56     24.58 o 
  -7  -8   1      131.13      131.01      6.91 o 
  -6  -8   1      602.13      607.11     13.76 o 
  -5  -8   1       64.85       69.53      4.93 o 
  -4  -8   1      164.56      171.91      6.73 o 
  -3  -8   1       74.01       89.29      7.98 o 
  -2  -8   1      255.78      266.53     11.71 o 
  -1  -8   1       37.94       43.07      4.62 o 
   0  -8   1      324.44      351.09      9.43 o 
   1  -8   1      434.30      476.22     16.37 o 
   2  -8   1      140.76      148.59     10.35 o 
   3  -8   1      767.22      786.19     24.37 o 
   4  -8   1       39.41       30.46      7.05 o 
  -9  -7   1     1004.52      969.92     28.60 o 
  -8  -7   1      898.87      891.39     22.66 o 
  -7  -7   1       32.63       29.85      3.96 o 
  -6  -7   1      174.19      180.89     12.74 o 
  -5  -7   1      307.60      295.77     16.40 o 
  -4  -7   1     2635.93     2673.59     41.88 o 
  -3  -7   1      195.83      193.40      6.42 o 
  -2  -7   1      122.79      117.10      4.80 o 
  -1  -7   1     1809.02     1840.41     23.69 o 
   0  -7   1     2688.88     2817.14     33.25 o 
   1  -7   1     1514.29     1543.81     22.10 o 
   2  -7   1      263.34      248.41     11.87 o 
   3  -7   1        3.92       10.37      4.68 o 
   4  -7   1       10.34       11.74      5.20 o 
   5  -7   1        0.93       -2.73      4.43 o 
 -10  -6   1     1022.61     1018.79     29.72 o 
  -9  -6   1      548.67      554.44     20.51 o 
  -8  -6   1        2.03       -0.07      3.94 o 
  -7  -6   1      435.56      396.90     10.64 o 
  -6  -6   1      708.27      672.23     13.39 o 
  -5  -6   1      251.09      229.02      9.50 o 
  -4  -6   1      620.81      628.92     11.81 o 
  -3  -6   1      856.68      843.29     10.55 o 
  -2  -6   1      218.44      220.90      4.73 o 
  -1  -6   1     2594.75     2645.36     24.08 o 
   0  -6   1     2424.11     2467.78     28.94 o 
   1  -6   1     1542.26     1580.00     21.42 o 
   2  -6   1      239.03      249.91      8.08 o 
   3  -6   1        7.87        4.41      3.61 o 
   4  -6   1      524.73      520.29     18.59 o 
   5  -6   1      205.92      197.33     12.18 o 
   6  -6   1       65.33       62.98      8.42 o 
 -10  -5   1      428.05      459.24     18.95 o 
  -9  -5   1      253.98      232.17     13.08 o 
  -8  -5   1       15.57       17.11      5.06 o 
  -7  -5   1      163.48      170.90     11.02 o 
  -6  -5   1      281.73      291.65      8.56 o 
  -5  -5   1       27.20       29.58      2.98 o 
  -4  -5   1      579.09      598.22     10.93 o 
  -3  -5   1     2746.76     2731.23     23.90 o 
  -2  -5   1     2774.65     2794.92     24.32 o 
  -1  -5   1     1349.14     1351.56     13.69 o 
   0  -5   1      977.05     1008.11     11.08 o 
   1  -5   1      711.60      725.25      8.90 o 
   2  -5   1      546.63      575.43     16.30 o 
   3  -5   1      302.18      304.53     12.65 o 
   4  -5   1      588.69      567.88     18.63 o 
   5  -5   1        0.12       -2.40      3.61 o 
   6  -5   1      185.17      170.43     11.49 o 
   7  -5   1      830.34      900.43     27.68 o 
 -10  -4   1      205.61      228.30     13.41 o 
  -9  -4   1      131.26      123.13      9.67 o 
  -8  -4   1       21.26       25.84      5.58 o 
  -7  -4   1      116.97      111.91      8.00 o 
  -6  -4   1      301.38      311.18     20.98 o 
  -5  -4   1       20.87       18.51      2.40 o 
  -4  -4   1     2422.46     2308.10     26.71 o 
  -3  -4   1     2574.44     2440.70     21.06 o 
  -2  -4   1     4322.44     4317.46     34.56 o 
  -1  -4   1      201.87      182.89      6.14 o 
   0  -4   1      667.75      745.30      8.36 o 
   1  -4   1     1813.41     1894.76     17.26 o 
   2  -4   1      516.89      534.54      8.20 o 
   3  -4   1        2.05        3.31      2.69 o 
   4  -4   1      205.21      212.94     10.77 o 
   5  -4   1      338.36      312.93     13.84 o 
   6  -4   1      488.81      510.70     18.79 o 
   7  -4   1      297.73      314.34     15.12 o 
   8  -4   1      156.45      186.91     13.08 o 
 -10  -3   1        2.05       13.37      5.35 o 
  -8  -3   1        6.68       -1.32      3.38 o 
  -7  -3   1      176.55      161.05      9.36 o 
  -6  -3   1      113.28      115.76      7.35 o 
  -5  -3   1      304.26      301.75     16.98 o 
  -4  -3   1      975.38      981.34     10.15 o 
  -3  -3   1     2346.31     2286.79     26.25 o 
  -2  -3   1     2161.02     2088.53     25.91 o 
  -1  -3   1     1515.69     1654.31     15.39 o 
   0  -3   1       91.02       79.67      2.26 o 
   1  -3   1      294.80      330.39      6.19 o 
   2  -3   1      910.30      858.21     10.77 o 
   3  -3   1       11.30        6.32      1.24 o 
   4  -3   1      747.13      758.40     11.61 o 
   5  -3   1      862.71      858.08     22.84 o 
   6  -3   1     1227.53     1206.06     29.29 o 
   7  -3   1      662.75      661.87     21.57 o 
   8  -3   1      229.17      221.83     13.28 o 
   9  -3   1       64.58       73.48      9.18 o 
 -10  -2   1      279.56      301.04     14.78 o 
  -9  -2   1      565.18      539.19     18.88 o 
  -8  -2   1        0.81        6.20      4.03 o 
  -7  -2   1     1122.56     1101.29     25.75 o 
  -6  -2   1     1532.69     1586.25     29.71 o 
  -5  -2   1     1880.61     1826.56     21.47 o 
  -4  -2   1     2767.41     2732.47     45.77 o 
  -3  -2   1     2092.91     2093.10     25.72 o 
  -2  -2   1     2119.48     2171.11     22.73 o 
  -1  -2   1     2823.76     2845.32     22.53 o 
   0  -2   1     5844.66     5764.37     53.91 o 
   2  -2   1       53.78       44.88      5.85 o 
   3  -2   1       74.92       77.66      2.83 o 
   4  -2   1     2786.80     2725.54     30.00 o 
   5  -2   1     1089.14     1033.70     36.61 o 
   6  -2   1      853.28      898.62     23.54 o 
   7  -2   1      485.25      523.58     18.12 o 
   8  -2   1       21.54       19.84      5.89 o 
   9  -2   1       90.42       67.81      8.56 o 
 -10  -1   1      373.18      345.11     15.97 o 
  -9  -1   1      118.65      115.83      9.36 o 
  -8  -1   1       61.35       56.35      6.47 o 
  -7  -1   1     2048.75     2076.84     26.59 o 
  -6  -1   1     5873.92     6019.73     60.88 o 
  -5  -1   1     2696.65     2753.11     30.46 o 
  -4  -1   1     1673.82     1622.08     18.93 o 
  -3  -1   1     1117.40     1145.52     10.83 o 
  -2  -1   1      161.91      157.16      4.52 o 
  -1  -1   1      430.46      447.46      9.81 o 
   0  -1   1     3618.03     3803.10     51.20 o 
   1  -1   1      298.38      318.93      7.86 o 
   2  -1   1        2.97        1.73      1.18 o 
   3  -1   1     2468.02     2416.87     38.77 o 
   4  -1   1     2781.90     2848.65     30.97 o 
   5  -1   1     2437.01     2451.93     28.53 o 
   6  -1   1     1037.07     1029.09     24.51 o 
   7  -1   1       13.57       11.28      4.04 o 
   8  -1   1        0.90       -1.70      3.56 o 
   9  -1   1      150.41      134.55     10.35 o 
  10  -1   1        6.47        4.52      5.17 o 
 -10   0   1        0.26       -2.02      4.68 o 
  -9   0   1        2.18       -2.67      4.03 o 
  -8   0   1      188.37      202.70      7.48 o 
  -7   0   1     1590.38     1662.13     23.06 o 
  -6   0   1     1389.47     1440.05     19.82 o 
  -5   0   1     3578.86     3582.65     60.22 o 
  -4   0   1        2.27        4.27      1.31 o 
  -3   0   1      563.87      561.40     14.08 o 
  -2   0   1    10228.64     9887.05     88.34 o 
  -1   0   1      177.80      165.68      2.07 o 
   0   0   1     1076.57     1114.98     15.77 o 
   1   0   1     3506.90     3651.02     34.49 o 
   2   0   1     6577.34     6743.77     76.16 o 
   3   0   1     1741.38     1741.39     19.54 o 
   4   0   1     9674.96     9626.81    249.08 o 
   5   0   1       10.43        5.45      3.75 o 
   6   0   1       51.66       61.51      3.83 o 
   7   0   1       27.79       21.73      3.06 o 
   8   0   1       25.65       28.23      3.56 o 
   9   0   1      143.92      137.98      9.88 o 
  -9   1   1      504.72      534.15     18.61 o 
  -8   1   1      154.74      183.65      7.26 o 
  -7   1   1      158.03      163.03      6.47 o 
  -6   1   1      840.19      838.85     14.28 o 
  -5   1   1      180.80      184.97      5.71 o 
  -4   1   1       10.69       26.12      6.48 o 
  -3   1   1      207.53      163.58      6.14 o 
  -2   1   1     1010.74     1135.94     13.10 o 
  -1   1   1      134.79      148.70      2.83 o 
   0   1   1      668.31      741.60      8.04 o 
   1   1   1     5781.57     5803.55     75.47 o 
   2   1   1     3280.82     3230.02     44.03 o 
   3   1   1     7124.16     6685.46     62.86 o 
   4   1   1       29.17       32.57      2.18 o 
   5   1   1       32.35       29.36      2.50 o 
   6   1   1      242.81      256.94      7.03 o 
   7   1   1      613.44      626.87     12.18 o 
   8   1   1        3.19        1.47      2.30 o 
   9   1   1       57.13       64.77      7.19 o 
  10   1   1      313.35      318.33     14.51 o 
  -9   2   1      425.22      492.07     18.57 o 
  -8   2   1      380.70      427.90     11.30 o 
  -7   2   1      474.96      518.03     16.66 o 
  -6   2   1       36.10       38.51      3.47 o 
  -5   2   1      394.01      418.32     15.32 o 
  -4   2   1      531.80      476.15     31.20 o 
  -3   2   1        1.52        2.33      1.23 o 
  -2   2   1      852.34      843.45     10.86 o 
  -1   2   1       71.88       66.08      1.75 o 
   0   2   1    16082.65    15339.66    377.51 o 
   1   2   1      123.79      113.38      2.17 o 
   2   2   1     1051.34      964.70     16.10 o 
   3   2   1      223.86      210.70      6.45 o 
   4   2   1       19.31       13.19      1.56 o 
   5   2   1        3.41        8.83      2.63 o 
   6   2   1      263.23      258.58      7.57 o 
   7   2   1        0.73        3.65      1.99 o 
   8   2   1        0.27        0.96      2.05 o 
   9   2   1      767.71      722.50     21.16 o 
  10   2   1      929.42      972.05     26.34 o 
  -9   3   1      882.52      968.20     28.22 o 
  -8   3   1      259.71      282.63     14.20 o 
  -7   3   1      106.28      107.09      8.49 o 
  -6   3   1       27.89       34.49      4.27 o 
  -5   3   1        9.41       10.98      3.59 o 
  -4   3   1      113.84      119.44      4.56 o 
  -3   3   1      301.67      324.51      6.77 o 
  -2   3   1       14.37        9.77      2.56 o 
  -1   3   1        7.09       19.51      2.99 o 
   0   3   1    19609.14    18835.77    137.92 o 
   1   3   1     1266.81     1234.13     11.23 o 
   2   3   1     2367.02     2216.27     23.13 o 
   3   3   1       34.81       37.34      9.25 o 
   4   3   1      629.09      653.39     14.65 o 
   5   3   1       26.63       34.75      2.44 o 
   6   3   1        3.36        3.41      3.90 o 
   7   3   1      117.69      113.77      5.03 o 
   8   3   1      209.70      224.87     11.15 o 
   9   3   1      779.56      696.88     21.19 o 
  10   3   1      333.65      387.19     16.26 o 
  11   3   1      835.02      810.67     25.26 o 
  -8   4   1       83.59       79.57      9.11 o 
  -7   4   1        8.20        8.56      5.06 o 
  -6   4   1      199.27      207.65     11.44 o 
  -5   4   1       69.94       71.67      4.23 o 
  -4   4   1      664.88      677.34     11.82 o 
  -3   4   1      761.40      785.44     12.07 o 
  -2   4   1     1973.07     1904.53     17.33 o 
  -1   4   1     1025.44     1014.80     10.52 o 
   0   4   1     7383.10     7151.73     54.65 o 
   1   4   1     3545.45     3582.44     33.01 o 
   2   4   1      605.39      647.98      7.52 o 
   3   4   1       89.18      115.71      3.78 o 
   4   4   1     2956.01     3088.81     33.33 o 
   5   4   1      345.23      342.29     11.04 o 
   6   4   1       97.52       93.95      6.26 o 
   7   4   1      773.36      749.91     19.89 o 
   8   4   1      690.17      696.41     20.40 o 
   9   4   1     1061.85      960.72     25.80 o 
  10   4   1      468.77      470.01     18.39 o 
  -8   5   1       16.03        8.24      6.05 o 
  -7   5   1      154.52      185.50     12.56 o 
  -6   5   1       49.70       53.84      7.52 o 
  -5   5   1       93.62       95.70      8.38 o 
  -4   5   1     1770.04     1792.84     36.17 o 
  -3   5   1      785.14      777.26     14.61 o 
  -2   5   1      847.63      812.18      9.87 o 
  -1   5   1      197.11      192.48      4.06 o 
   0   5   1     1366.54     1384.16     16.16 o 
   1   5   1      129.13      118.18      3.08 o 
   2   5   1      647.07      635.72      7.96 o 
   3   5   1       41.88       39.78      2.02 o 
   4   5   1     1037.47      934.32     19.11 o 
   5   5   1        0.36        1.13      1.54 o 
   6   5   1        9.12        4.14      2.82 o 
   7   5   1     1181.20     1114.40     25.80 o 
   8   5   1     1053.28     1011.49     25.60 o 
   9   5   1     1445.68     1299.34     31.60 o 
  10   5   1       26.47       21.28      5.82 o 
  -7   6   1       12.96       15.03      6.45 o 
  -6   6   1        2.65       -1.72      4.43 o 
  -5   6   1       44.11       45.08      6.79 o 
  -4   6   1      772.57      755.42     22.10 o 
  -3   6   1     1960.99     2063.89     39.71 o 
  -2   6   1     1049.21     1112.63     24.88 o 
  -1   6   1       16.90       14.53      1.62 o 
   0   6   1       82.38       98.80      3.19 o 
   1   6   1      207.28      202.74      4.42 o 
   2   6   1      203.79      186.49      4.26 o 
   3   6   1      201.26      215.02      4.63 o 
   4   6   1      332.39      321.11     16.10 o 
   5   6   1      330.31      327.60     13.99 o 
   6   6   1     1091.86     1093.99     25.22 o 
   7   6   1      939.72      914.25     23.67 o 
   8   6   1      525.07      515.50     17.96 o 
   9   6   1       69.90       66.36      7.93 o 
  10   6   1        6.43        2.91      5.04 o 
  -6   7   1        1.25        1.90      4.88 o 
  -5   7   1       87.90      103.31      9.85 o 
  -4   7   1      798.75      822.00     24.55 o 
  -3   7   1     1339.75     1325.11     30.88 o 
  -2   7   1      537.23      551.31     17.29 o 
  -1   7   1      104.43      111.95      7.46 o 
   0   7   1     1894.74     1953.53     19.59 o 
   1   7   1      372.74      363.96      6.57 o 
   2   7   1      825.69      869.26     11.05 o 
   3   7   1      524.07      505.63      8.41 o 
   4   7   1     1385.94     1399.81     24.68 o 
   5   7   1      800.03      822.70     14.61 o 
   6   7   1      292.21      273.92      8.50 o 
   7   7   1       99.73      108.10      8.64 o 
   8   7   1       85.18       81.07      8.22 o 
   9   7   1       95.25       85.57      9.18 o 
  10   7   1        6.75        5.71      5.15 o 
  -5   8   1        4.06       -0.78      5.06 o 
  -4   8   1      384.73      397.34     17.51 o 
  -3   8   1      307.24      312.62     14.71 o 
  -2   8   1      553.61      549.99     18.41 o 
  -1   8   1      495.82      498.01     16.44 o 
   0   8   1       14.84       12.27      3.83 o 
   1   8   1      381.32      395.30      7.39 o 
   2   8   1     1392.18     1421.87     16.19 o 
   3   8   1      208.77      205.56      5.38 o 
   4   8   1     1496.21     1513.46     30.64 o 
   5   8   1     2262.41     2223.84     29.27 o 
   6   8   1      611.13      613.57     19.09 o 
   7   8   1      258.87      266.80     13.39 o 
   8   8   1       21.16       16.30      5.37 o 
   9   8   1      269.10      220.62     13.59 o 
  -3   9   1       17.58       23.83      6.63 o 
  -2   9   1       16.16       15.70      5.55 o 
  -1   9   1        3.15        5.51      3.56 o 
   0   9   1      246.52      262.41     12.12 o 
   1   9   1      250.31      247.00     11.06 o 
   2   9   1      349.74      368.43      9.41 o 
   3   9   1       35.05       28.45      3.61 o 
   4   9   1     1221.81     1227.57     58.38 o 
   5   9   1     1530.75     1571.81     23.92 o 
   6   9   1      292.41      271.44     16.53 o 
   7   9   1      174.27      179.82      8.27 o 
   8   9   1       37.97       46.02      7.66 o 
  -1  10   1        2.52        5.58      4.61 o 
   0  10   1       71.93       69.09      7.46 o 
   1  10   1      297.32      317.70     13.55 o 
   3  10   1      430.24      436.24     15.83 o 
   4  10   1      435.85      427.23     11.46 o 
   5  10   1      510.76      508.48     12.97 o 
   6  10   1      141.25      158.83      7.96 o 
   7  10   1       42.83       35.66      7.52 o 
  -6 -10   2       64.89       66.29      8.49 o 
  -5 -10   2       65.05       69.20      8.40 o 
  -4 -10   2      130.99      131.55     10.28 o 
  -3 -10   2      288.77      290.60     14.47 o 
  -2 -10   2      900.07     1003.81     27.88 o 
  -1 -10   2      203.43      234.39     13.17 o 
  -7  -9   2        6.41        1.94      3.26 o 
  -6  -9   2      148.69      148.85      7.60 o 
  -5  -9   2      404.14      396.80     16.19 o 
  -4  -9   2      791.03      812.73     23.47 o 
  -3  -9   2      712.75      697.51     21.39 o 
  -2  -9   2      440.59      438.21     16.82 o 
  -1  -9   2       42.95       32.16      6.02 o 
   0  -9   2      117.95      110.07      6.25 o 
   1  -9   2       21.57       25.75      5.78 o 
   2  -9   2        8.04        5.96      4.95 o 
  -8  -8   2        5.80        3.33      6.57 o 
  -7  -8   2      741.24      742.15     16.33 o 
  -6  -8   2      561.81      588.08     13.87 o 
  -5  -8   2     1456.65     1496.87     23.30 o 
  -4  -8   2     1433.95     1456.44     22.47 o 
  -3  -8   2      199.47      206.13     10.97 o 
  -2  -8   2      222.44      230.85     11.49 o 
  -1  -8   2      172.47      179.57      6.80 o 
   0  -8   2       68.92       70.66      5.57 o 
   1  -8   2      530.84      525.06     12.57 o 
   2  -8   2        3.87       11.51      4.79 o 
   3  -8   2      200.37      192.98     12.52 o 
   4  -8   2      701.43      682.59     24.43 o 
  -9  -7   2        0.21       -3.29      2.96 o 
  -8  -7   2      299.86      309.21     10.30 o 
  -7  -7   2      761.43      753.81     15.84 o 
  -6  -7   2     3846.42     3937.62     46.28 o 
  -5  -7   2     1551.84     1557.16     23.17 o 
  -4  -7   2        1.18        4.07      2.08 o 
  -3  -7   2       50.03       58.27      4.10 o 
  -2  -7   2      595.12      639.77     18.45 o 
  -1  -7   2      158.18      177.49      6.21 o 
   0  -7   2      232.94      252.62      9.34 o 
   1  -7   2       51.13       44.34      4.05 o 
   2  -7   2      482.74      506.25     12.15 o 
   3  -7   2      478.75      509.05     18.79 o 
   4  -7   2     1007.76      967.35     28.20 o 
   5  -7   2      474.01      485.44     20.47 o 
 -10  -6   2      172.99      170.12     12.68 o 
  -9  -6   2      556.69      556.86     20.89 o 
  -8  -6   2     1435.00     1457.06     35.14 o 
  -7  -6   2      147.94      140.00      9.75 o 
  -6  -6   2      448.60      451.17     10.99 o 
  -5  -6   2        3.26        5.37      3.40 o 
  -4  -6   2       54.10       52.01      3.81 o 
  -3  -6   2      234.35      239.21      8.70 o 
  -2  -6   2      483.88      521.63      7.83 o 
  -1  -6   2       62.14       66.60      9.94 o 
   0  -6   2      528.25      549.23     14.77 o 
   1  -6   2     1365.56     1362.92     20.08 o 
   2  -6   2      581.21      579.43     21.30 o 
   3  -6   2     1270.73     1222.50     29.45 o 
   4  -6   2      397.97      387.15     16.53 o 
   5  -6   2      145.95      153.81     11.15 o 
   6  -6   2       25.17       21.95      6.70 o 
 -10  -5   2      296.57      281.20     15.32 o 
  -9  -5   2      571.04      485.80     18.90 o 
  -8  -5   2     1301.53     1306.57     21.68 o 
  -7  -5   2       31.63       40.53      4.00 o 
  -6  -5   2      358.85      378.16     10.92 o 
  -5  -5   2      376.84      397.39      9.48 o 
  -4  -5   2      198.20      200.68     12.31 o 
  -3  -5   2        0.74        0.58      1.41 o 
  -2  -5   2      118.84      114.97      3.22 o 
  -1  -5   2     1494.63     1448.57     14.71 o 
   0  -5   2     3083.74     3107.01     34.33 o 
   1  -5   2     2663.52     2621.08     30.80 o 
   2  -5   2      763.40      719.25     19.30 o 
   3  -5   2      381.70      377.72     14.51 o 
   4  -5   2        1.44        5.22      4.03 o 
   5  -5   2       47.77       46.67      7.08 o 
   6  -5   2      136.64      127.61     10.68 o 
   7  -5   2        0.24       -4.52      4.88 o 
 -10  -4   2      318.81      364.53     16.80 o 
  -9  -4   2      743.63      783.10     24.03 o 
  -8  -4   2      829.86      726.13     22.01 o 
  -7  -4   2       64.35       60.77      4.39 o 
  -6  -4   2      379.08      372.57      9.15 o 
  -5  -4   2       92.98       89.72      4.39 o 
  -4  -4   2      836.00      842.06     13.48 o 
  -3  -4   2      272.97      321.85      4.63 o 
  -2  -4   2       52.35       55.90      2.05 o 
  -1  -4   2     5334.62     5469.25     43.29 o 
   0  -4   2     4034.75     4037.49     33.11 o 
   1  -4   2     2623.96     2445.94     25.67 o 
   2  -4   2       78.56       76.66      6.07 o 
   3  -4   2      154.43      136.25      8.26 o 
   4  -4   2      360.06      338.26     14.02 o 
   5  -4   2      363.78      355.01     15.23 o 
   6  -4   2      383.36      379.71     16.51 o 
   7  -4   2       94.33       91.89      9.65 o 
   8  -4   2      132.65      137.84     11.96 o 
 -10  -3   2      465.34      503.76     19.44 o 
  -9  -3   2      848.28      856.42     25.13 o 
  -8  -3   2     1247.97     1307.89     30.93 o 
  -7  -3   2        0.06        0.31      2.75 o 
  -6  -3   2      166.16      178.16     11.06 o 
  -5  -3   2      239.68      226.30      7.16 o 
  -4  -3   2       15.46       17.00      2.14 o 
  -3  -3   2      112.62      115.76      4.08 o 
  -2  -3   2      125.43       97.44      3.38 o 
  -1  -3   2     2038.55     1830.03     16.33 o 
   0  -3   2     3668.01     3628.93     29.58 o 
   1  -3   2     4740.03     4756.00     68.33 o 
   2  -3   2       20.55        8.51      2.73 o 
   3  -3   2       11.43        3.76      2.82 o 
   4  -3   2     1331.33     1353.58     29.47 o 
   5  -3   2      111.88      107.90      8.49 o 
   6  -3   2       16.41       21.77      5.26 o 
   7  -3   2      546.41      552.94     20.07 o 
   8  -3   2     1036.85     1094.06     30.35 o 
   9  -3   2      366.10      382.92     17.94 o 
 -10  -2   2      249.86      260.01     14.27 o 
  -9  -2   2       85.17       90.95      8.80 o 
  -8  -2   2       23.93       19.66      5.06 o 
  -7  -2   2        5.43        8.60      3.87 o 
  -6  -2   2       45.14       60.38      6.00 o 
  -5  -2   2       24.45       23.73      1.83 o 
  -4  -2   2      253.94      228.23      3.41 o 
  -3  -2   2     1105.03     1005.59     13.34 o 
  -2  -2   2       73.74       62.87      2.65 o 
  -1  -2   2     1146.03     1087.29     10.31 o 
   0  -2   2     2158.83     2138.32     29.41 o 
   1  -2   2     2428.12     2500.38     38.70 o 
   2  -2   2     1110.23     1220.73     23.67 o 
   3  -2   2       58.33       72.02      4.74 o 
   4  -2   2      738.44      745.99     19.39 o 
   5  -2   2      599.45      594.98     17.94 o 
   6  -2   2      400.60      403.43     15.27 o 
   7  -2   2      651.51      617.24     20.29 o 
   8  -2   2     1033.25     1016.66     28.20 o 
   9  -2   2      766.91      775.87     25.02 o 
 -10  -1   2       46.30       57.71      8.31 o 
  -9  -1   2       30.23       29.07      6.38 o 
  -8  -1   2       28.78       26.43      5.24 o 
  -7  -1   2      114.99      110.28      8.06 o 
  -6  -1   2      321.46      326.92      7.51 o 
  -5  -1   2      545.87      569.63      9.43 o 
  -4  -1   2      976.63      928.37      9.74 o 
  -3  -1   2     1380.30     1316.94     13.93 o 
  -2  -1   2    10414.49    10088.08    200.19 o 
  -1  -1   2       25.96       33.11      1.98 o 
   0  -1   2       77.83       88.18      3.31 o 
   1  -1   2       95.28       98.85      4.48 o 
   2  -1   2     1025.07     1127.90     12.98 o 
   3  -1   2        5.77        6.34      1.44 o 
   4  -1   2      248.10      259.02      5.99 o 
   5  -1   2      555.25      574.10     21.80 o 
   6  -1   2       56.66       64.43      4.10 o 
   7  -1   2      349.86      337.52     14.04 o 
   8  -1   2      474.46      451.13     17.02 o 
   9  -1   2      349.67      351.76     16.06 o 
  10  -1   2       90.57      106.76     10.35 o 
 -10   0   2       50.89       48.02      7.75 o 
  -9   0   2      103.88       95.29      9.09 o 
  -8   0   2      101.29      104.92      8.64 o 
  -7   0   2       37.65       38.71      3.50 o 
  -6   0   2       60.08       63.63      4.60 o 
  -5   0   2      566.44      576.61     17.04 o 
  -4   0   2     5142.48     5100.37     50.36 o 
  -3   0   2     4369.34     4217.47     33.12 o 
  -2   0   2     3277.06     3397.28     26.56 o 
  -1   0   2     1256.46     1283.47     16.92 o 
   0   0   2     1434.99     1683.87     23.67 o 
   1   0   2      419.30      440.88      6.02 o 
   2   0   2      767.33      737.23     16.08 o 
   3   0   2     2978.84     2985.70     30.59 o 
   4   0   2     1337.07     1335.54     16.86 o 
   5   0   2        4.78       12.79      2.08 o 
   6   0   2      662.26      610.68     36.75 o 
   7   0   2      360.00      352.89      9.14 o 
   8   0   2      490.62      514.29     17.67 o 
   9   0   2       62.78       65.39      7.61 o 
  10   0   2       13.37        5.64      5.04 o 
 -10   1   2       42.94       42.19      7.75 o 
  -9   1   2       51.58       71.51      8.20 o 
  -8   1   2       77.34       80.61      5.35 o 
  -7   1   2      130.35      129.41     10.01 o 
  -6   1   2      265.38      258.56      7.35 o 
  -5   1   2      287.75      247.41      6.55 o 
  -4   1   2      686.15      649.43     10.37 o 
  -3   1   2      774.11      710.34     10.08 o 
  -2   1   2    23538.90    21926.90    225.03 o 
  -1   1   2     3025.39     3135.75     24.60 o 
   0   1   2     3841.63     3943.59     52.65 o 
   1   1   2      872.03      905.98     14.51 o 
   2   1   2      964.62      944.10     15.23 o 
   3   1   2       36.19       23.95      1.65 o 
   4   1   2     4907.26     4737.75     47.04 o 
   5   1   2     4764.25     4683.40     47.92 o 
   6   1   2      526.87      534.30     10.50 o 
   7   1   2      175.98      173.12      6.34 o 
   8   1   2        4.72        4.93      2.44 o 
   9   1   2       95.42       79.36      5.39 o 
  -9   2   2      522.01      557.35     19.71 o 
  -8   2   2      128.13      140.23      6.81 o 
  -7   2   2      290.12      300.29      8.91 o 
  -6   2   2     1918.65     1940.58     25.67 o 
  -5   2   2     3578.52     3419.16     63.78 o 
  -4   2   2     5765.05     5686.59     56.79 o 
  -3   2   2     1766.83     1774.13     25.92 o 
  -2   2   2     1059.80     1134.39     13.84 o 
  -1   2   2      795.76      797.16     10.07 o 
   0   2   2     2872.39     2817.39     30.04 o 
   1   2   2     1088.96     1054.85     17.47 o 
   2   2   2       71.12       62.73      3.18 o 
   3   2   2      186.39      155.63      5.53 o 
   4   2   2     4934.61     4781.31     54.26 o 
   5   2   2     1682.95     1546.95     19.34 o 
   6   2   2     2072.33     1987.32     52.92 o 
   7   2   2        6.28        5.81      2.16 o 
   8   2   2        0.28        4.26      2.42 o 
   9   2   2       82.84       68.44      4.97 o 
  10   2   2        1.08        4.95      4.77 o 
  -9   3   2       13.50       15.48      5.80 o 
  -8   3   2      113.20      108.24      9.36 o 
  -7   3   2      856.76      920.50     17.39 o 
  -6   3   2     2029.34     2044.32     27.15 o 
  -5   3   2     3107.80     3080.19     35.48 o 
  -4   3   2      588.78      615.30     10.88 o 
  -3   3   2      116.67      120.69      4.12 o 
  -2   3   2      707.17      709.06      7.46 o 
  -1   3   2      966.68      962.65      9.12 o 
   0   3   2     1329.84     1318.17     29.71 o 
   1   3   2      273.19      256.24      4.96 o 
   2   3   2      297.39      299.47      8.02 o 
   3   3   2      622.61      476.22     11.15 o 
   4   3   2     9407.41     9152.33    122.12 o 
   5   3   2     2587.17     2495.04     31.60 o 
   6   3   2     2004.45     1879.26     23.32 o 
   7   3   2       20.24       25.37      2.95 o 
   8   3   2       35.59       42.04      3.89 o 
   9   3   2     1266.65     1210.54     28.93 o 
  10   3   2       56.95       64.03      7.79 o 
  -8   4   2      308.42      363.99     16.68 o 
  -7   4   2      344.54      343.75     15.36 o 
  -6   4   2      616.13      621.49     12.95 o 
  -5   4   2      185.76      205.37      6.79 o 
  -4   4   2       26.11       25.79      2.78 o 
  -3   4   2      667.10      649.54     11.00 o 
  -2   4   2     1063.21     1087.68     17.64 o 
  -1   4   2     1084.84     1097.17      9.54 o 
   0   4   2        9.66        6.15      1.15 o 
   1   4   2     2872.07     2768.41     35.15 o 
   2   4   2     9686.35     9317.66     70.59 o 
   3   4   2    10118.59    10234.86    135.67 o 
   4   4   2     1044.38      980.63     19.93 o 
   5   4   2      620.68      574.67     14.85 o 
   6   4   2      175.58      162.89      7.13 o 
   7   4   2      378.85      345.74      8.49 o 
   8   4   2      140.99      157.28      9.47 o 
  10   4   2      207.62      187.16     11.58 o 
  -8   5   2      170.58      198.33     13.68 o 
  -7   5   2        6.31       10.91      5.49 o 
  -6   5   2      134.70      128.68     10.03 o 
  -5   5   2        4.28        3.87      3.94 o 
  -4   5   2      113.94      103.11      4.95 o 
  -3   5   2       72.23       67.90      3.66 o 
  -2   5   2      237.45      228.62      5.99 o 
  -1   5   2       62.50       64.75      2.37 o 
   0   5   2     8125.64     7988.73     61.46 o 
   1   5   2     3232.42     3147.63     26.69 o 
   2   5   2     2178.48     2070.80     22.82 o 
   3   5   2      399.38      381.78      7.79 o 
   4   5   2      286.88      311.12     10.48 o 
   5   5   2      266.87      235.02      9.70 o 
   6   5   2      215.43      196.09      9.47 o 
   7   5   2      242.63      230.76     10.82 o 
   8   5   2       30.08       31.51      5.60 o 
   9   5   2      170.50      151.71     10.30 o 
  10   5   2      347.72      346.57     16.04 o 
  -7   6   2       14.61       11.09      5.67 o 
  -6   6   2      169.54      194.35     12.63 o 
  -5   6   2       58.40       60.96      7.64 o 
  -4   6   2       86.57       79.44      7.52 o 
  -3   6   2      420.71      426.35      9.88 o 
  -2   6   2     1416.33     1355.17     19.13 o 
  -1   6   2      504.89      520.88     10.04 o 
   0   6   2     3603.85     3578.44     30.64 o 
   1   6   2      550.62      540.55      7.72 o 
   2   6   2      280.06      264.76      5.18 o 
   3   6   2      114.47      113.91      3.50 o 
   4   6   2     1057.25     1102.87     26.27 o 
   5   6   2      108.63       82.42      6.09 o 
   6   6   2      298.44      275.75     11.51 o 
   7   6   2       69.60       55.03      6.23 o 
   8   6   2      227.80      242.00     12.27 o 
   9   6   2      852.54      805.25     24.14 o 
  10   6   2      940.26      944.37     27.82 o 
  -6   7   2       47.19       41.21      7.84 o 
  -5   7   2       79.54       82.82      9.16 o 
  -4   7   2       64.76       74.53      8.11 o 
  -3   7   2      179.36      189.73     10.55 o 
  -2   7   2     1193.13     1182.66     27.05 o 
  -1   7   2      713.00      725.18     12.96 o 
   0   7   2      999.27      965.85     15.05 o 
   1   7   2      251.64      252.39      5.43 o 
   2   7   2        0.35       -0.55      1.16 o 
   3   7   2       38.38       44.16      2.71 o 
   4   7   2      574.07      549.18     11.19 o 
   5   7   2       11.85       12.64      2.56 o 
   6   7   2      313.43      334.36     13.24 o 
   7   7   2      436.71      464.01     16.64 o 
   8   7   2      589.78      570.30     19.53 o 
   9   7   2     1436.51     1334.30     33.19 o 
  10   7   2      296.42      285.92     15.25 o 
  -5   8   2       50.99       40.13      7.91 o 
  -4   8   2        2.56        7.41      4.70 o 
  -3   8   2       64.60       66.09      7.52 o 
  -2   8   2      705.17      729.26     21.57 o 
  -1   8   2      537.44      558.38     17.33 o 
   0   8   2     2351.60     2347.25     29.25 o 
   1   8   2       39.19       42.45      3.57 o 
   2   8   2      190.03      181.12      5.04 o 
   3   8   2      107.07       99.57      7.10 o 
   4   8   2      193.88      189.43      6.76 o 
   5   8   2      147.77      137.87      6.22 o 
   6   8   2      324.24      327.85     13.89 o 
   7   8   2     1530.94     1451.11     33.35 o 
   8   8   2      456.83      448.85     17.89 o 
   9   8   2      260.98      239.70     14.02 o 
  -3   9   2      526.60      523.27     20.02 o 
  -2   9   2      345.26      349.26     15.54 o 
  -1   9   2      315.58      361.48     14.71 o 
   0   9   2       35.53       25.22      4.93 o 
   1   9   2       10.80        6.49      3.56 o 
   2   9   2       48.93       56.35      5.24 o 
   3   9   2       48.75       53.58      3.31 o 
   4   9   2        3.11        7.09      2.82 o 
   5   9   2        7.75        8.00      2.97 o 
   6   9   2      749.30      748.25     22.60 o 
   7   9   2      507.28      514.00     19.13 o 
   8   9   2      633.81      655.76     22.55 o 
  -2  10   2       82.53      100.33      9.83 o 
  -1  10   2       13.37        6.45      4.61 o 
   0  10   2       31.37       27.39      5.71 o 
   1  10   2       39.03       31.31      5.53 o 
   2  10   2       22.75       21.75      5.04 o 
   3  10   2      119.17      103.51      8.62 o 
   4  10   2      149.22      142.17      7.32 o 
   5  10   2      403.97      419.73     11.81 o 
   6  10   2      307.11      331.92     15.65 o 
   7  10   2      451.94      474.42     19.22 o 
   1  11   2        5.94        3.65      4.57 o 
   5  11   2      420.56      450.47     13.82 o 
  -4 -10   3       22.95       32.25      6.99 o 
  -3 -10   3       74.12       63.67      8.26 o 
  -2 -10   3      196.25      210.76     13.44 o 
  -7  -9   3        0.06       -0.04      3.58 o 
  -6  -9   3       76.72       70.72      8.58 o 
  -5  -9   3      252.72      234.55     12.79 o 
  -4  -9   3       20.13       25.69      5.89 o 
  -3  -9   3      135.96      142.03     10.39 o 
  -2  -9   3      767.43      769.33     23.87 o 
  -1  -9   3      449.59      505.67     19.48 o 
   0  -9   3      377.23      413.62     17.54 o 
   1  -9   3      168.96      179.79     11.51 o 
   2  -9   3       16.47       11.98      5.67 o 
  -8  -8   3       22.15       22.16      4.40 o 
  -7  -8   3       52.99       51.76      5.39 o 
  -6  -8   3      538.57      534.53     13.55 o 
  -5  -8   3        8.03        8.17      4.42 o 
  -4  -8   3      131.80      137.84      9.50 o 
  -3  -8   3      785.85      780.84     22.71 o 
  -2  -8   3     1173.11     1160.13     29.07 o 
  -1  -8   3     1053.82     1019.89     27.05 o 
   0  -8   3      190.21      185.58      7.57 o 
   1  -8   3       90.58       81.62      5.82 o 
   2  -8   3        4.69        6.39      4.57 o 
   3  -8   3       30.97       21.95      6.49 o 
  -9  -7   3       43.45       50.67      5.64 o 
  -8  -7   3      157.54      165.42      7.96 o 
  -7  -7   3       85.76       69.28      5.53 o 
  -6  -7   3      485.94      489.41     12.41 o 
  -5  -7   3      378.84      381.57     22.57 o 
  -4  -7   3      292.24      309.79      9.11 o 
  -3  -7   3      188.55      211.39     10.77 o 
  -2  -7   3      937.21      971.56     24.81 o 
  -1  -7   3      380.74      408.12     11.62 o 
   0  -7   3       33.50       30.37      7.51 o 
   1  -7   3       78.18       62.91      4.74 o 
   2  -7   3       47.97       49.21      4.58 o 
   3  -7   3      138.76      118.71      7.46 o 
   4  -7   3        1.28       10.10      5.51 o 
   5  -7   3      166.78      150.54     12.32 o 
  -9  -6   3       41.86       47.59      9.75 o 
  -8  -6   3       18.38       15.67      3.72 o 
  -7  -6   3      614.50      616.20     24.70 o 
  -6  -6   3        1.46        2.72      2.53 o 
  -5  -6   3      503.94      511.81     11.70 o 
  -4  -6   3     1228.57     1228.39     19.22 o 
  -3  -6   3      163.77      150.93      5.86 o 
  -2  -6   3      761.31      835.62     21.52 o 
  -1  -6   3       82.94       78.26      4.26 o 
   0  -6   3        2.60        2.04      1.85 o 
   1  -6   3      362.04      343.29      9.61 o 
   2  -6   3        6.17        5.34      2.28 o 
   3  -6   3       11.62       17.33      4.93 o 
   4  -6   3      219.39      201.54     12.52 o 
   5  -6   3      800.41      799.74     25.80 o 
   6  -6   3      151.42      145.75     12.05 o 
 -10  -5   3      156.78      140.26     11.71 o 
  -9  -5   3      334.35      299.90     15.16 o 
  -8  -5   3      197.57      188.07      7.78 o 
  -7  -5   3      335.12      318.76      9.38 o 
  -6  -5   3     2249.74     2264.71     29.90 o 
  -5  -5   3     2928.72     2897.17     34.85 o 
  -4  -5   3      738.90      703.15     13.05 o 
  -3  -5   3       34.27       35.36      3.07 o 
  -2  -5   3       19.44       15.79      1.61 o 
  -1  -5   3      504.10      471.58      7.18 o 
   0  -5   3      144.64      176.06      5.87 o 
   1  -5   3        1.78        0.82      1.64 o 
   2  -5   3      594.52      597.62     18.01 o 
   3  -5   3      109.13       81.50      7.64 o 
   4  -5   3     1117.64     1067.41     28.15 o 
   5  -5   3      266.74      252.91     13.89 o 
   6  -5   3       21.21       25.87      6.56 o 
   7  -5   3      611.77      633.10     23.94 o 
 -10  -4   3       67.70       62.12      8.64 o 
  -9  -4   3      212.61      215.87     13.06 o 
  -8  -4   3       49.21       49.56      8.94 o 
  -7  -4   3      427.30      453.35     10.95 o 
  -6  -4   3     2687.27     2672.60     32.74 o 
  -5  -4   3     3532.52     3529.16     39.67 o 
  -4  -4   3     1244.20     1220.06     17.74 o 
  -3  -4   3        1.74        1.01      1.27 o 
  -2  -4   3      153.05      154.05      3.58 o 
  -1  -4   3       11.05       14.88      1.41 o 
   0  -4   3      866.58      909.97     10.13 o 
   1  -4   3      246.42      207.94      8.96 o 
   2  -4   3      387.02      367.96     13.03 o 
   3  -4   3      959.74      931.87     23.74 o 
   4  -4   3      830.15      810.76     23.18 o 
   5  -4   3     1490.77     1504.46     35.07 o 
   6  -4   3      214.43      200.04     12.59 o 
   7  -4   3       39.12       31.31      7.19 o 
   8  -4   3      152.74      153.92     12.65 o 
 -10  -3   3        0.80       44.21      7.57 o 
  -8  -3   3     1181.99     1232.17     30.64 o 
  -7  -3   3      129.50      125.27      6.94 o 
  -6  -3   3     3071.05     3116.14     36.10 o 
  -5  -3   3     1897.85     1931.76     24.48 o 
  -4  -3   3     1063.50     1045.08     15.69 o 
  -3  -3   3       19.93       31.31      2.52 o 
  -2  -3   3     4494.42     4642.19     38.02 o 
  -1  -3   3     4231.91     4438.13     35.81 o 
   0  -3   3      335.51      306.56      5.23 o 
   1  -3   3     1440.62     1435.75     27.05 o 
   2  -3   3     3227.57     3132.42     51.04 o 
   3  -3   3     3184.15     3093.34     52.25 o 
   4  -3   3      831.35      793.09     21.75 o 
   5  -3   3        1.22       -0.29      3.31 o 
   6  -3   3      144.70      177.26     11.06 o 
   7  -3   3       61.51       48.42      7.64 o 
   8  -3   3        5.50       10.39      5.78 o 
 -10  -2   3      490.82      483.41     19.57 o 
  -9  -2   3      592.17      638.16     21.88 o 
  -8  -2   3     1233.86     1184.92     29.36 o 
  -7  -2   3        5.97        6.38      3.70 o 
  -6  -2   3      545.10      538.73     11.14 o 
  -5  -2   3       43.48       44.74      3.10 o 
  -4  -2   3      224.30      242.69      7.78 o 
  -3  -2   3       33.36       23.67      2.07 o 
  -2  -2   3        0.20        3.08      0.74 o 
  -1  -2   3      768.94      750.95     10.80 o 
   0  -2   3        9.07        7.96      0.96 o 
   1  -2   3     4589.90     4494.96     65.39 o 
   3  -2   3     2853.78     3006.61     50.17 o 
   4  -2   3      796.54      761.35     20.34 o 
   5  -2   3        1.84       -2.51      2.73 o 
   6  -2   3        2.66        3.65      3.63 o 
   7  -2   3      369.58      333.33     15.14 o 
   8  -2   3       19.38       19.69      6.00 o 
   9  -2   3       90.71       80.24      9.59 o 
 -10  -1   3      443.49      423.95     18.50 o 
  -9  -1   3      805.89      857.65     25.67 o 
  -8  -1   3     1208.86     1277.99     30.97 o 
  -7  -1   3       57.00       64.05      6.94 o 
  -6  -1   3       12.70       20.22      4.19 o 
  -5  -1   3      157.94      153.41      3.49 o 
  -4  -1   3      689.83      719.74      8.06 o 
  -3  -1   3     2344.13     2579.71     23.19 o 
  -2  -1   3       37.84       32.25      1.95 o 
  -1  -1   3     2674.42     2780.52     28.17 o 
   0  -1   3     4294.07     4485.33     42.74 o 
   1  -1   3     4705.99     4980.75     47.58 o 
   2  -1   3     2840.48     2716.85     27.66 o 
   3  -1   3      534.11      535.13     15.90 o 
   4  -1   3       13.41       11.82      3.96 o 
   5  -1   3      569.75      537.29     16.98 o 
   6  -1   3        8.70        8.29      3.52 o 
   7  -1   3      233.65      232.93     12.18 o 
   8  -1   3      106.13      103.89      9.25 o 
   9  -1   3      618.06      595.05     21.32 o 
 -10   0   3      356.55      407.33     18.45 o 
  -9   0   3      690.63      714.57     23.13 o 
  -8   0   3     1020.59     1054.80     27.34 o 
  -7   0   3        2.34        4.39      3.40 o 
  -6   0   3      106.37       99.87      4.35 o 
  -5   0   3     1210.48     1207.63     18.25 o 
  -4   0   3      309.96      339.29      5.10 o 
  -3   0   3      805.43      816.08      8.49 o 
  -2   0   3     1689.37     1697.89     14.73 o 
  -1   0   3     4688.36     4703.10     63.69 o 
   0   0   3     1476.76     1701.22     25.02 o 
   1   0   3     4885.77     5212.55     68.93 o 
   2   0   3      816.04      812.53     10.30 o 
   3   0   3      909.02      965.13     12.35 o 
   4   0   3      617.61      590.99      9.54 o 
   5   0   3      717.52      773.74     34.65 o 
   6   0   3        0.15       -0.10      1.79 o 
   7   0   3       66.73       71.17      7.21 o 
   8   0   3      569.07      551.64     19.06 o 
   9   0   3      733.52      718.67     22.96 o 
  10   0   3      374.25      372.57     17.00 o 
 -10   1   3      280.16      299.70     15.92 o 
  -9   1   3      393.77      452.59     18.34 o 
  -8   1   3       65.10       66.74      7.75 o 
  -7   1   3      152.80      154.96      9.38 o 
  -6   1   3      107.28      116.89      7.66 o 
  -5   1   3      241.67      261.42      6.72 o 
  -4   1   3     1321.34     1454.77     21.75 o 
  -3   1   3      549.89      546.36     16.82 o 
  -2   1   3     4559.07     4632.07     35.94 o 
  -1   1   3     2770.69     2833.25     43.38 o 
   0   1   3     4001.32     4080.83     55.38 o 
   1   1   3        1.35        2.26      1.05 o 
   2   1   3     1975.59     1966.16     28.98 o 
   3   1   3      555.61      528.41      8.26 o 
   4   1   3      190.37      167.72      6.54 o 
   5   1   3        1.35        2.22      2.63 o 
   6   1   3      174.24      167.65      7.01 o 
   7   1   3      282.79      274.67     12.98 o 
   8   1   3      877.85      863.92     44.58 o 
   9   1   3     1236.19     1244.36     30.79 o 
  10   1   3      335.39      307.40     15.07 o 
  -9   2   3        1.80       -0.56      4.68 o 
  -8   2   3      108.13      117.81      6.50 o 
  -7   2   3       58.32       56.27      4.46 o 
  -6   2   3      237.94      241.76      7.46 o 
  -5   2   3        6.48        6.61      1.93 o 
  -4   2   3     1198.44     1235.40     16.84 o 
  -3   2   3     2211.39     2108.62     23.90 o 
  -2   2   3     2020.58     2022.83     22.33 o 
  -1   2   3     4838.44     4781.58     57.95 o 
   0   2   3      909.06      849.84     10.74 o 
   1   2   3      703.72      712.44     13.89 o 
   2   2   3      396.18      408.27      9.54 o 
   3   2   3       23.45       19.95      2.40 o 
   4   2   3        7.86       11.76      2.03 o 
   5   2   3       33.63       31.19      2.54 o 
   6   2   3     1003.06      937.97     14.96 o 
   7   2   3      760.23      753.09     13.66 o 
   8   2   3      478.75      488.26     14.98 o 
   9   2   3      526.43      546.17     12.93 o 
  -8   3   3      220.74      228.17      8.76 o 
  -7   3   3        6.11        9.46      2.91 o 
  -6   3   3       18.78       21.09      3.12 o 
  -5   3   3      693.64      705.14     12.90 o 
  -4   3   3     2909.19     2889.26     32.80 o 
  -3   3   3     3263.89     3147.53     64.83 o 
  -2   3   3     2578.38     2456.85     58.09 o 
  -1   3   3     1712.29     1711.84     45.73 o 
   0   3   3      870.82      957.02     12.64 o 
   1   3   3      803.39      776.83     15.77 o 
   2   3   3      397.12      417.65     10.41 o 
   3   3   3       15.10       14.45      2.31 o 
   4   3   3      469.88      500.76     12.36 o 
   5   3   3     1589.17     1533.83     22.34 o 
   6   3   3      967.80      921.80     14.54 o 
   7   3   3     1069.87     1028.95     16.47 o 
   8   3   3      872.73      810.31     17.95 o 
   9   3   3       48.24       53.52      4.79 o 
  10   3   3       30.85       40.92      6.83 o 
  -8   4   3       36.18       42.57      7.32 o 
  -7   4   3      197.44      178.70      7.54 o 
  -6   4   3     1022.89     1052.90     18.05 o 
  -5   4   3      683.75      649.89     12.72 o 
  -4   4   3     1414.24     1436.08     20.44 o 
  -3   4   3      656.89      628.64     11.04 o 
  -2   4   3      652.56      657.86     10.74 o 
  -1   4   3       27.77       32.59      2.25 o 
   0   4   3     1928.82     2043.02     23.37 o 
   1   4   3     2408.15     2523.16     27.48 o 
   2   4   3       61.58       61.81      4.34 o 
   3   4   3      119.06      125.19      5.89 o 
   4   4   3     3789.44     3673.27     54.98 o 
   5   4   3     3367.45     3303.50     51.51 o 
   6   4   3     2330.13     2238.70     30.92 o 
   7   4   3      543.14      501.06     10.69 o 
   8   4   3        8.35       16.42      3.53 o 
   9   4   3        3.34        1.39      3.87 o 
  10   4   3        6.57        6.61      5.15 o 
  -8   5   3       15.46        9.99      5.98 o 
  -7   5   3      100.31      103.06      9.56 o 
  -6   5   3      123.53      137.08     10.21 o 
  -5   5   3      611.08      620.76     12.84 o 
  -4   5   3      717.55      744.34     15.31 o 
  -3   5   3       56.03       57.11      3.64 o 
  -2   5   3      150.06      160.40      5.20 o 
  -1   5   3      249.28      270.63      8.75 o 
   0   5   3      900.73      869.59     10.17 o 
   1   5   3       78.42       82.23      5.48 o 
   2   5   3       20.92       14.94      1.86 o 
   3   5   3      236.94      210.34      8.22 o 
   5   5   3     3025.95     3008.44     48.96 o 
   6   5   3     2174.97     2134.31     38.68 o 
   7   5   3        1.29        0.48      1.88 o 
   8   5   3       39.54       30.39      5.58 o 
   9   5   3     1206.73     1116.12     28.31 o 
  10   5   3      108.50      103.13      9.50 o 
  -7   6   3      204.35      205.30     13.46 o 
  -6   6   3      657.72      726.13     23.87 o 
  -5   6   3      240.51      263.57     13.41 o 
  -4   6   3       47.23       48.83      4.42 o 
  -3   6   3        0.17        1.33      1.73 o 
  -2   6   3      102.27       93.17      4.69 o 
  -1   6   3       49.49       53.04      3.48 o 
   0   6   3      226.44      232.63      6.42 o 
   1   6   3      633.35      572.81      8.17 o 
   2   6   3      680.10      643.81      8.95 o 
   3   6   3      691.00      674.86     16.82 o 
   4   6   3      957.93      912.30     20.94 o 
   5   6   3      468.10      500.00     15.27 o 
   6   6   3      394.87      394.50     14.09 o 
   7   6   3       52.97       60.13      6.70 o 
   8   6   3      117.11      130.41      9.14 o 
   9   6   3      332.70      287.06     14.04 o 
  10   6   3       62.47       64.34      8.60 o 
  -6   7   3      233.74      252.11     15.12 o 
  -5   7   3      225.04      240.19     13.57 o 
  -4   7   3       19.01       11.65      4.93 o 
  -3   7   3      107.46      119.64      8.80 o 
  -2   7   3       14.04       20.82      2.96 o 
  -1   7   3        1.71        2.29      2.33 o 
   0   7   3       22.65       16.39      2.59 o 
   1   7   3      964.85      954.38     15.23 o 
   2   7   3      747.10      742.30     10.30 o 
   3   7   3      520.05      531.55     23.41 o 
   4   7   3      320.22      324.53     12.00 o 
   5   7   3      159.36      133.68      8.44 o 
   6   7   3        0.83       -0.36      2.55 o 
   7   7   3      179.18      152.92      9.92 o 
   8   7   3        4.92       -0.63      3.78 o 
   9   7   3        0.01        3.54      4.37 o 
  10   7   3      127.13      112.67     10.73 o 
  -5   8   3       98.60       96.73     10.48 o 
  -4   8   3       26.84       18.72      6.07 o 
  -3   8   3      118.83      126.53      9.47 o 
  -2   8   3      370.24      413.31     15.65 o 
  -1   8   3       74.94       56.55      4.32 o 
   0   8   3     2552.00     2543.69     54.96 o 
   1   8   3     1145.66     1154.07     18.02 o 
   2   8   3     1364.05     1343.47     19.77 o 
   3   8   3      263.69      276.05      8.29 o 
   4   8   3        8.86        4.88      3.14 o 
   5   8   3      294.30      296.07     12.88 o 
   6   8   3       23.01       12.52      4.14 o 
   7   8   3      160.02      150.32     10.41 o 
   8   8   3      102.10      100.53      9.43 o 
   9   8   3      292.11      293.40     15.30 o 
  -3   9   3       20.57       20.11      5.87 o 
  -2   9   3      479.48      462.96     17.74 o 
  -1   9   3       73.29       75.92      7.59 o 
   0   9   3      130.89      103.56      8.11 o 
   1   9   3      887.05      924.26     16.46 o 
   2   9   3      421.58      415.26     10.40 o 
   3   9   3      450.61      428.24     10.56 o 
   4   9   3       33.77       27.30      5.35 o 
   5   9   3       23.97       37.29      6.43 o 
   6   9   3       90.96      106.42      8.89 o 
   7   9   3        7.12        4.32      4.90 o 
   8   9   3      219.03      207.36     13.03 o 
  -2  10   3      146.26      143.89     11.09 o 
  -1  10   3       46.87       59.42      7.30 o 
   0  10   3      940.96      932.99     25.53 o 
   1  10   3      118.54      129.60      9.34 o 
   2  10   3      113.39      122.47      6.32 o 
   3  10   3       59.22       50.48      4.57 o 
   4  10   3      142.18      155.36     10.48 o 
   5  10   3       86.97       84.45      8.73 o 
   6  10   3        6.09        4.79      4.59 o 
   7  10   3      138.64      143.49     11.53 o 
   1  11   3       52.20       54.35      7.41 o 
   2  11   3        9.83       24.28      5.76 o 
   4  11   3        7.84       12.77      5.71 o 
   5  11   3       10.75       12.34      5.98 o 
  -6  -9   4       68.51       64.41      8.40 o 
  -5  -9   4       26.22       25.51      6.49 o 
  -4  -9   4        1.35        5.04      4.77 o 
  -3  -9   4        1.74        0.45      3.78 o 
  -2  -9   4       13.84        9.63      5.08 o 
  -1  -9   4        4.48        1.77      4.59 o 
   0  -9   4      366.03      384.87     17.67 o 
   1  -9   4       79.12       66.98      9.11 o 
  -7  -8   4      254.53      263.46     10.08 o 
  -6  -8   4       62.63       62.33      7.84 o 
  -5  -8   4        7.99       11.02      4.64 o 
  -4  -8   4      149.78      172.56     11.24 o 
  -3  -8   4        5.46        4.88      4.21 o 
  -2  -8   4       22.92       22.28      5.64 o 
  -1  -8   4      286.20      273.13     14.04 o 
   0  -8   4      576.80      608.17     21.34 o 
   1  -8   4      381.78      408.01     16.10 o 
   2  -8   4      128.52      150.88     14.60 o 
   3  -8   4      142.17      142.48     11.62 o 
  -8  -7   4      124.66      150.93      9.52 o 
  -7  -7   4       87.32       91.82      6.32 o 
  -6  -7   4       68.65       78.04     10.40 o 
  -5  -7   4       57.32       64.71      5.16 o 
  -4  -7   4       22.85       20.83      5.04 o 
  -3  -7   4        7.43        5.08      3.70 o 
  -2  -7   4      226.31      228.59     12.03 o 
  -1  -7   4      152.68      176.10     10.62 o 
   0  -7   4      847.09      839.56     16.03 o 
   1  -7   4      940.04      877.47     24.09 o 
   2  -7   4      278.47      257.51     10.43 o 
   3  -7   4       54.73       57.52      5.51 o 
   4  -7   4       60.20       55.14      8.51 o 
  -9  -6   4      338.05      338.24     11.41 o 
  -8  -6   4      711.66      727.31     16.14 o 
  -7  -6   4      231.28      216.45      8.40 o 
  -6  -6   4      159.30      180.26      7.52 o 
  -5  -6   4      226.63      242.24      8.20 o 
  -4  -6   4       58.80       61.54      4.42 o 
  -3  -6   4       24.98       22.06      4.68 o 
  -2  -6   4      365.08      358.01     14.06 o 
  -1  -6   4     1115.61     1064.54     26.27 o 
   0  -6   4     1788.66     1776.17     24.70 o 
   1  -6   4      529.71      538.84     12.42 o 
   2  -6   4      184.49      164.04      7.17 o 
   3  -6   4        7.76        4.97      4.23 o 
   4  -6   4      188.21      184.31     12.05 o 
   5  -6   4       95.08      105.86     10.57 o 
  -9  -5   4       72.36       67.76      5.83 o 
  -8  -5   4      128.33      124.43      6.60 o 
  -7  -5   4        3.84        9.10      4.61 o 
  -6  -5   4      170.81      181.81      7.12 o 
  -5  -5   4       60.98       71.58      9.26 o 
  -4  -5   4       24.63       24.60      5.70 o 
  -3  -5   4      484.88      467.87     24.68 o 
  -2  -5   4     1469.71     1442.67     19.80 o 
  -1  -5   4     2359.35     2346.10     28.33 o 
   0  -5   4      626.89      631.73     12.36 o 
   1  -5   4      265.82      257.26     10.57 o 
   2  -5   4        0.19        1.23      2.75 o 
   3  -5   4      145.33      139.41      9.83 o 
   4  -5   4        2.95        2.53      4.23 o 
   5  -5   4       49.57       56.32      7.93 o 
   6  -5   4       80.61       84.97      9.79 o 
 -10  -4   4       57.43       73.75      9.56 o 
  -9  -4   4      177.42      156.05     11.58 o 
  -8  -4   4      726.31      739.51     15.39 o 
  -7  -4   4       26.19       27.75      3.64 o 
  -6  -4   4        9.70       13.29      2.80 o 
  -5  -4   4      388.44      370.20      9.29 o 
  -4  -4   4     2214.87     2165.48     27.26 o 
  -3  -4   4      748.09      662.58     12.00 o 
  -2  -4   4     3107.03     3317.65     28.74 o 
  -1  -4   4      951.98     1000.04     11.40 o 
   0  -4   4      478.57      450.00      9.65 o 
   1  -4   4        9.00        7.97      2.98 o 
   2  -4   4        4.95        0.85      2.64 o 
   3  -4   4      119.19      119.23      8.40 o 
   4  -4   4      433.80      448.96     17.09 o 
   5  -4   4      799.87      771.16     24.03 o 
   6  -4   4      352.95      359.85     17.09 o 
   7  -4   4      766.78      717.88     25.08 o 
 -10  -3   4      107.09      107.32     10.82 o 
  -9  -3   4      253.25      262.65     14.51 o 
  -8  -3   4      362.82      379.80     10.49 o 
  -7  -3   4      137.52      148.93      8.53 o 
  -6  -3   4      221.40      224.39      7.18 o 
  -5  -3   4     3240.44     3228.80     36.82 o 
  -4  -3   4     5465.81     5544.19     79.38 o 
  -3  -3   4     2529.07     2465.44     28.60 o 
  -2  -3   4     1395.21     1420.60     16.69 o 
  -1  -3   4       61.93       78.84      2.66 o 
   0  -3   4      213.32      220.25      4.54 o 
   1  -3   4     1559.53     1601.76     30.52 o 
   2  -3   4       31.82       39.89      4.90 o 
   3  -3   4      123.74      108.68      7.73 o 
   4  -3   4     1436.44     1330.96     30.86 o 
   5  -3   4      389.92      389.99     15.88 o 
   6  -3   4       70.87       49.16      7.17 o 
   7  -3   4     1279.92     1213.47     32.63 o 
   8  -3   4       81.00       79.62      9.83 o 
 -10  -2   4        5.90        5.60      5.55 o 
  -9  -2   4       61.22       57.58      7.95 o 
  -8  -2   4      145.13      173.65     11.29 o 
  -7  -2   4      560.63      566.80     12.02 o 
  -6  -2   4     1910.48     1872.50     40.09 o 
  -5  -2   4     4671.54     4623.88     48.60 o 
  -4  -2   4     4055.49     4082.63     43.09 o 
  -3  -2   4      203.18      156.64      3.16 o 
  -2  -2   4       29.29       33.92      1.74 o 
  -1  -2   4     2672.60     2687.71     23.26 o 
   0  -2   4     2194.43     2318.73     29.06 o 
   1  -2   4     1560.44     1583.33     29.00 o 
   2  -2   4      500.61      579.93     16.10 o 
   3  -2   4     1621.16     1560.87     31.96 o 
   4  -2   4     1369.26     1419.38     31.40 o 
   5  -2   4     3204.79     3053.66     54.85 o 
   6  -2   4      240.95      218.42     12.00 o 
   7  -2   4      388.61      357.14     16.30 o 
   8  -2   4        1.16       -3.67      4.34 o 
 -10  -1   4        4.02        3.72      5.13 o 
  -9  -1   4        0.39       -0.87      4.37 o 
  -8  -1   4      443.21      458.48     17.96 o 
  -7  -1   4      105.31      106.02      8.62 o 
  -6  -1   4     1647.46     1610.69     21.60 o 
  -5  -1   4     2164.04     2159.14     30.61 o 
  -4  -1   4      339.10      345.43      5.17 o 
  -3  -1   4       16.43       15.85      1.81 o 
  -2  -1   4     1414.43     1492.35     32.19 o 
  -1  -1   4     1650.27     1776.72     27.61 o 
   0  -1   4     1394.17     1520.83     17.10 o 
   1  -1   4      871.37      933.02     18.88 o 
   2  -1   4     2162.59     2269.71     30.91 o 
   3  -1   4     2841.60     2725.38     28.91 o 
   4  -1   4     5645.97     5517.18     83.53 o 
   5  -1   4     2642.19     2637.04     48.42 o 
   6  -1   4       60.54       85.68      8.08 o 
   7  -1   4       36.32       32.52      6.11 o 
   8  -1   4      432.12      389.86     17.18 o 
   9  -1   4      154.02      150.52     11.69 o 
 -10   0   4       24.02       26.63      7.10 o 
  -9   0   4      120.19      113.25     10.30 o 
  -8   0   4      696.21      764.31     23.72 o 
  -7   0   4       62.62       47.79      6.38 o 
  -6   0   4      156.44      152.45      9.27 o 
  -5   0   4       70.77       63.76      3.66 o 
  -4   0   4     1796.82     1846.24     17.10 o 
  -3   0   4      149.27      206.12      3.73 o 
  -2   0   4        8.70        8.60      1.33 o 
  -1   0   4      458.62      476.96     10.73 o 
   0   0   4      117.84      117.58      4.43 o 
   1   0   4       67.63       60.76      3.31 o 
   2   0   4     4894.85     4908.08     48.01 o 
   3   0   4    10363.77    10404.92     97.14 o 
   4   0   4     2183.51     2150.34     24.66 o 
   5   0   4      329.08      315.77      7.27 o 
   6   0   4      435.95      442.56     16.08 o 
   7   0   4      419.07      404.91     16.10 o 
   8   0   4      317.04      325.79     15.25 o 
   9   0   4       23.40       23.54      6.54 o 
  -9   1   4      210.54      229.55     13.75 o 
  -8   1   4     1244.79     1318.96     32.65 o 
  -7   1   4       48.34       45.78      6.52 o 
  -6   1   4     1117.42     1110.44     17.04 o 
  -5   1   4      100.60      101.44      4.27 o 
  -4   1   4     2394.87     2502.15     21.94 o 
  -3   1   4      703.94      753.29      8.33 o 
  -2   1   4      115.17      132.11      3.60 o 
  -1   1   4     2585.51     2656.39     39.62 o 
   0   1   4     1019.30      978.95     17.27 o 
   1   1   4     5940.29     6760.93     90.59 o 
   2   1   4      205.00      137.53      5.20 o 
   3   1   4        7.53        7.00      1.34 o 
   4   1   4      834.49      823.36     15.24 o 
   5   1   4      153.40      143.76      4.95 o 
   6   1   4       17.06       15.36      3.80 o 
   7   1   4      309.71      301.51      8.43 o 
   8   1   4        7.18        4.08      4.34 o 
   9   1   4      100.76       79.23      8.78 o 
  10   1   4      535.48      535.99     20.65 o 
  -9   2   4      648.93      696.88     23.65 o 
  -8   2   4     1345.33     1436.44     34.31 o 
  -7   2   4        2.19        4.33      4.96 o 
  -6   2   4      214.54      206.93      6.92 o 
  -5   2   4      777.90      790.37     13.47 o 
  -4   2   4       83.60       82.30      3.79 o 
  -3   2   4      640.38      697.50     10.96 o 
  -2   2   4      639.86      617.93      8.15 o 
  -1   2   4     3307.13     3200.99     68.63 o 
   0   2   4      399.25      391.25      9.70 o 
   1   2   4      545.60      458.12     11.26 o 
   3   2   4      898.91      922.96     17.49 o 
   4   2   4        2.76        3.61      1.81 o 
   5   2   4       10.27        2.78      4.50 o 
   6   2   4      207.52      200.01      6.33 o 
   7   2   4       76.46       70.34      4.41 o 
   8   2   4      146.65      143.80      6.44 o 
   9   2   4      795.72      724.96     22.98 o 
  10   2   4      498.36      457.00     18.77 o 
  -9   3   4      244.27      265.74     14.65 o 
  -8   3   4      484.53      520.89     19.17 o 
  -7   3   4       40.70       32.28      3.96 o 
  -6   3   4        8.96        7.24      2.52 o 
  -5   3   4      298.76      294.46      8.13 o 
  -4   3   4     1129.11     1089.56     60.59 o 
  -3   3   4      116.05      126.91      4.58 o 
  -2   3   4     1243.31     1294.67     16.84 o 
  -1   3   4     2567.55     2547.72     27.83 o 
   0   3   4     6259.28     6309.96     60.90 o 
   1   3   4     2913.79     3008.60     45.69 o 
   2   3   4      171.03      196.27      7.35 o 
   3   3   4        4.78        7.26      2.11 o 
   4   3   4      221.95      230.78      8.31 o 
   5   3   4      178.76      168.62      7.66 o 
   6   3   4      287.51      256.35      7.23 o 
   7   3   4      989.60      973.94     16.19 o 
   8   3   4      649.14      645.39     13.39 o 
   9   3   4      303.34      303.19      9.75 o 
  -8   4   4       74.36       85.36      8.07 o 
  -7   4   4      181.66      172.67     12.41 o 
  -6   4   4        4.63        3.52      3.68 o 
  -5   4   4      146.24      143.00      6.01 o 
  -4   4   4      156.11      161.74      5.91 o 
  -3   4   4       97.89       98.70      4.32 o 
  -2   4   4     1726.58     1715.60     35.35 o 
  -1   4   4     4198.87     4107.08     42.44 o 
   0   4   4     1646.80     1616.83     20.15 o 
   1   4   4       99.68       89.52      6.33 o 
   2   4   4      293.57      295.60      9.70 o 
   3   4   4      635.28      610.81     14.89 o 
   4   4   4       13.03       16.62      3.18 o 
   5   4   4        3.41        4.46      2.71 o 
   6   4   4      709.27      691.79     12.87 o 
   7   4   4        6.34        4.33      2.32 o 
   8   4   4      126.11      130.21      6.18 o 
   9   4   4     1084.78     1045.81     18.85 o 
  10   4   4      275.36      268.07     13.75 o 
  -7   5   4       22.67       22.22      6.11 o 
  -6   5   4        4.35        2.61      2.81 o 
  -5   5   4        0.62        2.21      2.33 o 
  -4   5   4       22.26       20.78      2.96 o 
  -3   5   4       67.26       59.96      3.83 o 
  -2   5   4      118.01      117.03      4.73 o 
  -1   5   4     1246.69     1207.13     17.21 o 
   0   5   4     2862.46     2841.77     32.15 o 
   1   5   4     2418.21     2462.78     58.51 o 
   2   5   4      103.29       98.72      5.98 o 
   3   5   4       60.05       85.82      5.60 o 
   4   5   4     1236.84     1197.84     24.52 o 
   5   5   4       27.27       38.23      4.57 o 
   6   5   4      354.07      333.62     12.30 o 
   7   5   4     1996.34     1941.38     26.37 o 
   8   5   4     1482.09     1503.19     22.79 o 
   9   5   4      180.86      189.44     11.20 o 
  10   5   4       68.87       68.75      8.29 o 
  -7   6   4        2.22       -3.87      4.75 o 
  -6   6   4       58.93       62.57      8.26 o 
  -5   6   4       36.59       45.78      4.68 o 
  -4   6   4      377.20      373.81      9.79 o 
  -3   6   4      390.56      375.38      9.33 o 
  -2   6   4      655.00      636.37     12.42 o 
  -1   6   4     1217.73     1176.56     17.69 o 
   0   6   4       59.20       53.15      4.94 o 
   1   6   4        2.90        2.51      1.50 o 
   2   6   4      149.28      174.34      5.73 o 
   3   6   4      240.09      249.98     10.10 o 
   4   6   4       75.45       71.96      6.07 o 
   5   6   4      140.06      124.72      7.59 o 
   6   6   4      690.10      657.37     18.90 o 
   7   6   4     1103.59     1109.24     26.61 o 
   8   6   4      563.96      524.41     17.89 o 
   9   6   4      205.86      187.43     11.65 o 
  10   6   4       18.72       22.98      6.20 o 
  -6   7   4      170.88      189.76     13.35 o 
  -5   7   4      612.26      626.85     22.06 o 
  -4   7   4     1044.60     1091.21     26.38 o 
  -3   7   4      484.50      486.15     11.87 o 
  -2   7   4      206.76      215.41      9.70 o 
  -1   7   4       45.88       47.38      3.82 o 
   0   7   4      130.02      119.67      5.35 o 
   1   7   4       33.14       34.31      3.28 o 
   2   7   4        2.50        3.04      1.85 o 
   3   7   4        7.11        8.98      3.31 o 
   4   7   4      188.96      180.15      9.23 o 
   5   7   4      688.74      607.74     17.92 o 
   6   7   4      704.07      734.73     20.89 o 
   7   7   4      365.92      366.30     14.83 o 
   8   7   4      472.54      479.87     17.83 o 
   9   7   4        1.66        6.18      5.08 o 
  -5   8   4      603.79      661.85     23.99 o 
  -4   8   4      918.13      973.55     28.17 o 
  -3   8   4      260.81      254.68     13.10 o 
  -2   8   4      403.60      377.07     10.48 o 
  -1   8   4       18.85       24.15      3.35 o 
   0   8   4      492.89      512.46     14.10 o 
   1   8   4       21.88       19.66      3.06 o 
   2   8   4       86.04       84.02      4.79 o 
   3   8   4      165.51      172.80      9.32 o 
   4   8   4     1830.46     1893.71     37.49 o 
   5   8   4      346.73      364.17     14.18 o 
   6   8   4      719.68      726.89     21.79 o 
   7   8   4      222.63      213.50     11.87 o 
   8   8   4      127.09       95.76      9.56 o 
   9   8   4      118.97      131.71     11.31 o 
  -3   9   4        0.12        2.91      4.43 o 
  -2   9   4       18.52       10.32      4.64 o 
  -1   9   4       96.42       92.58      8.00 o 
   0   9   4      354.13      350.16     10.04 o 
   1   9   4       11.87        6.81      2.76 o 
   2   9   4      407.43      414.83     14.49 o 
   3   9   4     1123.15     1135.57     18.95 o 
   4   9   4     1126.74     1081.43     27.01 o 
   5   9   4     1142.73     1134.26     28.35 o 
   6   9   4       60.98       53.66      7.39 o 
   7   9   4       46.45       47.57      7.64 o 
   8   9   4        0.68        3.63      4.77 o 
  -1  10   4        8.64        8.24      4.90 o 
   0  10   4      143.11      155.00     10.59 o 
   1  10   4      218.46      225.08     12.72 o 
   2  10   4      656.37      664.67     14.54 o 
   3  10   4      511.17      514.12     12.65 o 
   4  10   4      647.84      648.30     20.98 o 
   5  10   4       30.89       28.53      6.52 o 
   6  10   4        1.50        2.08      4.97 o 
   7  10   4      128.92      133.95     11.42 o 
   2  11   4      243.37      248.59     13.26 o 
   3  11   4      260.12      246.25      9.27 o 
   4  11   4       51.50       66.07      8.35 o 
  -4  -9   5      503.25      514.74     21.01 o 
  -3  -9   5      265.61      240.66     14.58 o 
  -2  -9   5        0.71        2.26      4.95 o 
  -1  -9   5        0.73       -2.80      4.57 o 
  -7  -8   5      224.26      232.73     13.80 o 
  -6  -8   5      745.69      749.55     24.08 o 
  -5  -8   5      913.42      884.80     26.43 o 
  -4  -8   5      561.71      494.27     19.22 o 
  -3  -8   5        7.34        6.83      4.77 o 
  -2  -8   5       36.39       26.85      6.38 o 
  -1  -8   5       64.60       74.62      8.78 o 
   0  -8   5      185.15      202.52     13.03 o 
   1  -8   5       13.74       10.57      5.82 o 
   2  -8   5       30.21       28.76      4.84 o 
  -8  -7   5        5.03        7.81      3.81 o 
  -7  -7   5      345.83      359.25     11.61 o 
  -6  -7   5      455.12      468.43     12.75 o 
  -5  -7   5      824.98      823.08     24.30 o 
  -4  -7   5       91.21      112.40      9.23 o 
  -3  -7   5       24.64       10.53      4.34 o 
  -2  -7   5       58.56       66.34      7.68 o 
  -1  -7   5     1007.24      998.59     27.77 o 
   0  -7   5        0.02        0.49      3.78 o 
   1  -7   5       72.45       79.05      5.72 o 
   2  -7   5      808.62      760.09     19.99 o 
   3  -7   5      882.47      856.13     18.94 o 
  -8  -6   5      846.71      850.16     18.04 o 
  -7  -6   5      820.27      879.55     17.93 o 
  -6  -6   5      162.57      175.03     13.82 o 
  -5  -6   5      130.04      151.22      6.93 o 
  -4  -6   5       64.24       55.88      6.67 o 
  -3  -6   5       49.73       54.47      6.58 o 
  -2  -6   5        5.83        4.97      3.78 o 
  -1  -6   5       79.77       58.68      6.92 o 
   0  -6   5      504.59      516.46     12.03 o 
   1  -6   5      260.45      258.42      8.85 o 
   2  -6   5      568.23      572.40     14.10 o 
   3  -6   5      579.91      568.78     20.76 o 
   4  -6   5      356.45      312.42     16.24 o 
   5  -6   5       58.59       57.78      8.82 o 
  -9  -5   5      714.43      750.57     29.93 o 
  -8  -5   5      189.31      181.43      7.93 o 
  -7  -5   5      145.63      144.26      8.91 o 
  -6  -5   5      162.01      152.83      6.75 o 
  -5  -5   5        0.05        0.45      2.19 o 
  -4  -5   5       32.68       34.65      3.58 o 
  -3  -5   5       37.31       32.05      3.15 o 
  -2  -5   5       19.60       17.07      4.21 o 
  -1  -5   5       88.33       99.64      7.77 o 
   0  -5   5      905.97      934.49     18.63 o 
   1  -5   5     1027.36     1023.31     24.84 o 
   2  -5   5       80.61       79.23      7.52 o 
   3  -5   5      722.45      706.24     22.35 o 
   4  -5   5        6.68       13.91      5.46 o 
   5  -5   5       61.43       62.26      8.69 o 
   6  -5   5        1.82       -1.79      4.97 o 
  -9  -4   5      464.68      488.51     13.21 o 
  -8  -4   5      455.67      474.62     15.15 o 
  -7  -4   5       91.52       88.22     12.10 o 
  -6  -4   5        5.97        2.40      2.22 o 
  -5  -4   5       51.72       60.30      4.28 o 
  -4  -4   5      283.77      290.30      8.19 o 
  -3  -4   5      179.38      175.91      6.06 o 
  -2  -4   5      609.01      625.92     11.30 o 
  -1  -4   5      592.08      592.71     11.31 o 
   0  -4   5     2818.21     2766.22     33.39 o 
   1  -4   5     1190.46     1086.87     25.08 o 
   2  -4   5      682.02      628.44     19.15 o 
   3  -4   5      138.10      141.54      9.59 o 
   4  -4   5      375.58      341.89     15.41 o 
   5  -4   5        8.72       16.26      5.35 o 
   6  -4   5      169.26      128.68     10.86 o 
   7  -4   5       65.78       67.12      9.65 o 
  -9  -3   5      408.06      430.22     19.04 o 
  -8  -3   5       45.59       43.38      4.37 o 
  -7  -3   5        3.34        1.92      2.35 o 
  -6  -3   5      345.07      363.06      9.49 o 
  -5  -3   5      515.24      536.15     28.12 o 
  -4  -3   5       90.53       91.88      7.23 o 
  -3  -3   5     1334.64     1374.23     19.08 o 
  -2  -3   5      473.54      451.74      6.94 o 
  -1  -3   5     2343.34     2243.15     21.10 o 
   0  -3   5     1238.79     1252.33     25.35 o 
   1  -3   5      871.64      875.19     21.28 o 
   2  -3   5       58.15       73.84      6.74 o 
   3  -3   5      314.73      326.48     13.68 o 
   4  -3   5       11.35       17.31      4.99 o 
   5  -3   5      657.71      637.19     21.61 o 
   6  -3   5       45.32       54.60      7.77 o 
   7  -3   5        1.04        3.27      4.90 o 
  -9  -2   5      118.85      131.60     11.00 o 
  -8  -2   5       38.61       35.47      6.72 o 
  -7  -2   5        0.60        1.65      2.14 o 
  -6  -2   5       76.77       72.36     16.07 o 
  -5  -2   5       17.14       17.84      2.65 o 
  -4  -2   5       90.36       89.28      4.17 o 
  -3  -2   5      306.37      249.17      6.53 o 
  -2  -2   5     3794.59     3737.66     31.56 o 
  -1  -2   5     2359.68     2374.76     22.77 o 
   0  -2   5     1929.21     1925.19     21.60 o 
   1  -2   5      510.33      499.33     14.33 o 
   2  -2   5        9.05       16.04      3.43 o 
   3  -2   5      806.81      771.41     21.28 o 
   4  -2   5      807.27      781.85     22.42 o 
   5  -2   5       39.75       44.86      6.67 o 
   6  -2   5      111.70       98.92      9.05 o 
   7  -2   5      658.64      615.20     22.24 o 
   8  -2   5      540.58      531.69     21.25 o 
  -9  -1   5       63.38       72.92      9.23 o 
  -8  -1   5      109.40      100.96      9.63 o 
  -7  -1   5        0.44       -2.53      2.75 o 
  -6  -1   5       64.00       67.73      4.11 o 
  -5  -1   5        1.46        2.49      1.65 o 
  -4  -1   5     3131.37     3121.21     34.47 o 
  -3  -1   5     1929.60     1783.88     29.61 o 
  -2  -1   5     2715.08     2718.74     32.71 o 
  -1  -1   5      860.02      838.06     16.26 o 
   0  -1   5       29.84       37.48      2.24 o 
   1  -1   5      538.62      565.32      8.61 o 
   2  -1   5       40.44       23.27      1.80 o 
   3  -1   5       45.94       56.71      5.64 o 
   4  -1   5        3.33        1.59      2.67 o 
   5  -1   5      694.03      657.42     20.63 o 
   6  -1   5      473.90      459.49     17.80 o 
   7  -1   5     1188.54     1137.49     30.86 o 
   8  -1   5      366.51      372.73     17.49 o 
   9  -1   5      182.81      172.78     13.01 o 
  -9   0   5       12.41       15.83      6.00 o 
  -8   0   5      157.03      176.05     11.96 o 
  -7   0   5      207.82      194.62     11.62 o 
  -6   0   5       42.40       44.25      5.87 o 
  -5   0   5      909.53      963.64     14.53 o 
  -4   0   5     1533.04     1622.47     15.87 o 
  -3   0   5      791.35      711.23     11.02 o 
  -2   0   5     2398.44     2435.61     26.76 o 
  -1   0   5        9.58       13.86      2.22 o 
   0   0   5      290.46      277.34      7.73 o 
   1   0   5     2747.23     3226.41     32.59 o 
   2   0   5      184.38      239.30      5.54 o 
   3   0   5        1.85        4.11      1.34 o 
   4   0   5     1394.36     1409.89     18.17 o 
   5   0   5     1880.22     1822.99     36.77 o 
   6   0   5      362.77      343.41     14.67 o 
   7   0   5     1989.37     1977.18     42.55 o 
   8   0   5      192.74      187.67     12.63 o 
   9   0   5       27.70       18.70      6.47 o 
  -9   1   5       69.27       62.93      8.91 o 
  -8   1   5      106.65      109.63     10.01 o 
  -7   1   5       93.55       88.66      8.35 o 
  -6   1   5     1439.83     1380.63     31.22 o 
  -5   1   5     1426.01     1396.79     21.09 o 
  -4   1   5     1618.60     1590.14     42.83 o 
  -3   1   5      576.07      501.76      6.73 o 
  -2   1   5      294.12      296.71      5.98 o 
  -1   1   5       43.79       45.49      3.63 o 
   0   1   5     1085.22      991.96     18.39 o 
   1   1   5        8.35        3.56      1.75 o 
   2   1   5      171.35      248.37      7.75 o 
   3   1   5      319.63      268.14      6.49 o 
   4   1   5     1138.67     1138.97     15.84 o 
   5   1   5     4216.11     4073.19     43.62 o 
   6   1   5       87.92      117.60     13.63 o 
   7   1   5      332.39      332.21     14.69 o 
   8   1   5       58.28       49.25      7.44 o 
   9   1   5       90.94       77.11      9.00 o 
  -9   2   5        5.24       -1.37      4.68 o 
  -8   2   5      360.50      328.92     15.79 o 
  -7   2   5      373.88      358.86     15.48 o 
  -6   2   5      290.59      301.62      8.47 o 
  -5   2   5     1010.63     1014.32     17.96 o 
  -4   2   5     1308.40     1320.57     18.19 o 
  -3   2   5       77.59       85.06      3.74 o 
  -2   2   5        5.19        8.95      1.28 o 
  -1   2   5      676.81      633.77     14.62 o 
   0   2   5       34.10       29.88      3.00 o 
   1   2   5      253.77      353.58     10.35 o 
   2   2   5      422.08      441.62     11.53 o 
   3   2   5     1580.39     1613.05     27.48 o 
   4   2   5     1393.15     1361.53     24.41 o 
   5   2   5     1743.39     1691.29     22.17 o 
   6   2   5       64.65       54.03      4.79 o 
   7   2   5      239.37      230.45      7.49 o 
   8   2   5       47.98       41.57      6.70 o 
   9   2   5       13.45       11.33      5.49 o 
  10   2   5        1.46        4.77      5.85 o 
  -8   3   5      395.96      445.96     18.39 o 
  -7   3   5      208.72      211.84      8.01 o 
  -6   3   5     1164.24     1153.33     19.01 o 
  -5   3   5      537.26      502.28     15.44 o 
  -4   3   5        0.75        0.42      1.41 o 
  -3   3   5        0.34        3.63      1.52 o 
  -2   3   5      184.94      184.08      5.43 o 
  -1   3   5       53.92       61.81      3.13 o 
   0   3   5       14.59       17.58      2.73 o 
   1   3   5      230.17      217.08      8.33 o 
   2   3   5     1385.90     1363.66     25.46 o 
   3   3   5     1551.69     1586.40     28.33 o 
   4   3   5     3032.06     3018.50     46.87 o 
   5   3   5     1019.65     1011.20     21.16 o 
   6   3   5        6.32        4.37      1.96 o 
   7   3   5       40.04       41.09      3.89 o 
   8   3   5       20.77       18.51      4.42 o 
   9   3   5       13.36        5.67      4.73 o 
  10   3   5       21.97       28.85      7.14 o 
  -8   4   5      547.05      578.76     20.98 o 
  -7   4   5      208.79      190.84      8.09 o 
  -6   4   5      525.09      525.67     12.45 o 
  -5   4   5      122.28      122.88      5.63 o 
  -4   4   5      159.83      165.68      6.12 o 
  -3   4   5        5.58        8.74      2.09 o 
  -2   4   5      187.91      198.62      5.95 o 
  -1   4   5      301.43      311.13      7.24 o 
   0   4   5      262.43      267.27      6.81 o 
   1   4   5     2930.72     2953.60     47.30 o 
   2   4   5      789.48      817.28     18.77 o 
   3   4   5     1820.43     1762.12     31.69 o 
   4   4   5      722.34      703.82     17.11 o 
   5   4   5       63.63       62.84      5.31 o 
   6   4   5      490.88      474.60     14.76 o 
   7   4   5     1001.06     1016.82     17.34 o 
   8   4   5      193.68      205.99      7.77 o 
   9   4   5       14.32       14.60      3.63 o 
  10   4   5      277.79      264.04     13.62 o 
  -7   5   5      104.10       91.11      7.24 o 
  -6   5   5       70.90       85.28     10.67 o 
  -5   5   5        0.34        0.57      2.27 o 
  -4   5   5      121.48      138.85      5.98 o 
  -3   5   5       51.24       52.81      3.77 o 
  -2   5   5        6.17        7.85      1.94 o 
  -1   5   5      132.57      104.23      3.77 o 
   0   5   5     1961.50     2008.63     25.24 o 
   1   5   5     3096.16     3077.94     34.87 o 
   2   5   5      662.84      615.29     16.39 o 
   3   5   5      414.16      440.58     13.57 o 
   4   5   5        0.20       -1.99      2.26 o 
   5   5   5      130.87      124.16      7.84 o 
   6   5   5      271.49      264.78     11.38 o 
   7   5   5       91.75       88.64      9.08 o 
   8   5   5       22.90       27.55      5.05 o 
   9   5   5      200.37      199.88      9.47 o 
  10   5   5      345.00      334.72     15.65 o 
  -6   6   5        9.26        6.56      3.06 o 
  -5   6   5       79.05       86.06     12.90 o 
  -4   6   5      256.89      232.50      7.95 o 
  -3   6   5        2.01        1.43      2.72 o 
  -2   6   5       91.37       85.61      3.88 o 
  -1   6   5     1005.35      982.78     32.10 o 
   0   6   5     1541.70     1493.54     22.79 o 
   1   6   5     1696.01     1678.16     22.65 o 
   2   6   5      509.78      525.46     15.61 o 
   3   6   5       82.75       82.64      6.43 o 
   4   6   5      129.09      123.91      7.61 o 
   5   6   5      766.02      808.05     21.01 o 
   6   6   5      233.06      219.72     10.86 o 
   7   6   5        0.49        2.67      3.29 o 
   8   6   5      395.35      406.56     11.38 o 
   9   6   5      936.63      918.46     26.07 o 
  -5   7   5        2.75        5.06      4.52 o 
  -4   7   5       37.25       39.41      4.24 o 
  -3   7   5       78.32       74.89      5.25 o 
  -2   7   5      622.87      615.20     13.32 o 
  -1   7   5      808.29      749.41     15.61 o 
   0   7   5     1648.83     1578.11     49.08 o 
   1   7   5     1024.19     1025.08     17.02 o 
   2   7   5      113.41      107.83      7.37 o 
   3   7   5      174.97      170.29      9.18 o 
   4   7   5      321.52      322.79     12.74 o 
   5   7   5       41.81       36.86      5.42 o 
   6   7   5       18.86       19.95      5.06 o 
   7   7   5      479.59      500.11     17.92 o 
   8   7   5      359.98      416.94     16.75 o 
   9   7   5      646.46      661.27     22.46 o 
  -4   8   5      532.24      550.90     20.69 o 
  -3   8   5      469.97      472.27     16.19 o 
  -2   8   5      139.73      141.27      6.71 o 
  -1   8   5      445.71      443.42     11.80 o 
   0   8   5      133.29      132.66      6.26 o 
   1   8   5      110.30      101.22      5.44 o 
   2   8   5        1.69        2.28      2.11 o 
   3   8   5       27.40       19.60      4.68 o 
   4   8   5      213.87      174.26      9.88 o 
   5   8   5      256.21      239.56     12.05 o 
   6   8   5       59.81       49.67      6.88 o 
   7   8   5      524.42      537.83     19.15 o 
   8   8   5      900.22      896.02     26.47 o 
  -3   9   5      192.00      203.84     12.83 o 
  -2   9   5      621.41      638.90     21.52 o 
  -1   9   5      108.40      102.82      6.17 o 
   0   9   5        0.55        0.41      2.46 o 
   1   9   5      129.81      128.85      8.52 o 
   2   9   5        7.73       10.22      5.23 o 
   3   9   5      158.54      141.18      9.34 o 
   4   9   5       54.71       60.56      7.30 o 
   5   9   5      399.70      378.01     15.79 o 
   6   9   5      298.98      296.92     14.33 o 
   7   9   5      697.18      800.57     24.97 o 
   8   9   5      471.20      494.65     20.04 o 
  -1  10   5       22.08       21.07      5.80 o 
   0  10   5      185.80      179.21     12.44 o 
   1  10   5       85.73       78.78     12.46 o 
   2  10   5       21.44       22.48      3.90 o 
   3  10   5      202.19      201.20     11.91 o 
   4  10   5      608.66      632.24     21.28 o 
   5  10   5      416.96      424.46     17.36 o 
   6  10   5      499.23      491.62     19.62 o 
  -5  -8   6       14.88       16.86      5.91 o 
  -4  -8   6      754.64      795.84     26.18 o 
  -3  -8   6      563.47      628.12     23.40 o 
  -2  -8   6      702.65      767.29     26.07 o 
  -1  -8   6      546.25      543.02     21.88 o 
   0  -8   6        6.01        9.20      5.73 o 
  -7  -7   6        8.70        3.57      3.28 o 
  -6  -7   6      169.14      165.84     11.20 o 
  -5  -7   6      228.17      216.70     12.79 o 
  -4  -7   6      491.07      533.82     20.16 o 
  -3  -7   6      901.14      906.54     27.01 o 
  -2  -7   6      178.10      160.35     11.35 o 
  -1  -7   6      145.58      133.10     10.95 o 
   0  -7   6      384.94      369.70     17.27 o 
   1  -7   6       50.79       36.03      7.19 o 
   2  -7   6       22.02       14.41      4.10 o 
  -8  -6   6        6.74        4.38      3.44 o 
  -7  -6   6      101.78       91.22      6.40 o 
  -6  -6   6      538.78      529.59     13.55 o 
  -5  -6   6      663.61      681.22     21.77 o 
  -4  -6   6      643.31      669.98     21.72 o 
  -3  -6   6       63.60       68.01      7.79 o 
  -2  -6   6       41.09       45.17      6.96 o 
  -1  -6   6       23.35       15.30      4.86 o 
   0  -6   6      226.51      212.33     12.50 o 
   1  -6   6        0.48        0.50      2.50 o 
   2  -6   6       36.86       34.05      4.59 o 
   3  -6   6      386.67      376.94     17.33 o 
   4  -6   6      913.77      896.96     28.67 o 
  -8  -5   6       18.07       23.07      6.90 o 
  -7  -5   6      105.10      116.28      8.15 o 
  -6  -5   6      393.84      421.03     11.56 o 
  -5  -5   6      817.68      835.18     16.32 o 
  -4  -5   6      526.50      568.08     12.70 o 
  -3  -5   6       86.22       74.71      7.37 o 
  -2  -5   6       57.16       48.13      6.41 o 
  -1  -5   6       79.38       90.75      8.15 o 
   0  -5   6        1.06        0.97      2.16 o 
   1  -5   6       38.66       30.55      5.15 o 
   2  -5   6       95.13       96.01      8.47 o 
   3  -5   6      687.91      613.14     21.34 o 
   4  -5   6      593.69      611.75     22.46 o 
   5  -5   6      372.06      371.11     18.50 o 
  -9  -4   6       41.64       57.24      9.14 o 
  -8  -4   6       36.93       38.61      4.66 o 
  -7  -4   6      223.19      239.40     11.03 o 
  -6  -4   6      285.70      297.13      9.24 o 
  -5  -4   6     1452.33     1416.14     21.89 o 
  -4  -4   6      436.18      423.24     10.36 o 
  -3  -4   6      459.50      443.85     10.07 o 
  -2  -4   6        2.86        0.99      2.73 o 
  -1  -4   6      277.13      293.22     12.61 o 
   0  -4   6       39.96       41.65      6.89 o 
   1  -4   6       10.00        8.76      3.83 o 
   2  -4   6     1048.00     1021.84     26.34 o 
   3  -4   6      261.04      266.66     13.55 o 
   4  -4   6      780.15      737.39     23.92 o 
   5  -4   6      240.46      210.67     13.28 o 
   6  -4   6       66.67       53.86      8.82 o 
  -9  -3   6      243.64      276.40     15.63 o 
  -8  -3   6      419.50      400.65     17.87 o 
  -7  -3   6      612.98      610.35     13.44 o 
  -6  -3   6      247.99      265.26      8.36 o 
  -5  -3   6      214.88      202.40      8.29 o 
  -4  -3   6       62.29       74.35      4.39 o 
  -3  -3   6       28.15       39.72      3.30 o 
  -2  -3   6       72.44       75.67      3.84 o 
  -1  -3   6       35.81       33.95      5.42 o 
   0  -3   6       64.32       63.22      5.62 o 
   1  -3   6       67.59       62.06      6.18 o 
   2  -3   6      113.90      124.41      8.64 o 
   3  -3   6     2241.36     2206.15     44.52 o 
   4  -3   6     1315.65     1332.53     33.08 o 
   5  -3   6      577.41      544.03     20.72 o 
   6  -3   6       74.01       54.87      8.11 o 
   7  -3   6       76.64       57.42      8.82 o 
  -9  -2   6      498.80      542.37     22.26 o 
  -8  -2   6      657.96      701.40     24.12 o 
  -7  -2   6      448.79      492.12     18.86 o 
  -6  -2   6      263.73      269.92      8.02 o 
  -5  -2   6       37.59       35.63      3.38 o 
  -4  -2   6      299.09      319.69     14.57 o 
  -3  -2   6       28.68       22.95      2.61 o 
  -2  -2   6       44.29       41.14      3.47 o 
  -1  -2   6      116.88      120.35      4.45 o 
   0  -2   6     1328.83     1316.44     28.27 o 
   1  -2   6      729.23      745.50     19.10 o 
   2  -2   6     1180.17     1169.76     26.81 o 
   3  -2   6      171.38      167.20     10.03 o 
   4  -2   6      101.54       87.95      8.40 o 
   5  -2   6      184.32      180.53     11.62 o 
   6  -2   6      149.63      123.67     10.82 o 
   7  -2   6       85.13       92.45      9.88 o 
   8  -2   6      106.98      103.60     11.06 o 
  -9  -1   6      796.14      873.71     28.49 o 
  -8  -1   6      802.42      794.23     25.67 o 
  -7  -1   6      388.10      356.92     16.10 o 
  -6  -1   6        9.86        9.76      4.05 o 
  -5  -1   6      371.85      355.32      8.61 o 
  -4  -1   6      505.27      522.92     10.37 o 
  -3  -1   6      202.75      177.02      5.63 o 
  -2  -1   6      336.69      332.13      7.54 o 
  -1  -1   6      644.39      658.04     14.45 o 
   0  -1   6     4554.47     4655.69     47.02 o 
   1  -1   6     3623.99     3736.19     38.80 o 
   2  -1   6       76.77       63.67      5.78 o 
   3  -1   6       17.61       18.70      4.19 o 
   4  -1   6      220.91      253.85     12.16 o 
   5  -1   6      367.85      346.84     15.27 o 
   6  -1   6      354.97      341.35     15.97 o 
   7  -1   6       33.52       38.68      7.39 o 
  -9   0   6      341.81      381.98     18.77 o 
  -8   0   6      318.24      311.50     16.01 o 
  -7   0   6       84.22       87.81      8.71 o 
  -6   0   6      227.69      221.85     11.80 o 
  -5   0   6      469.86      475.66     16.19 o 
  -4   0   6      639.58      658.28     21.40 o 
  -3   0   6        0.55        2.03      1.39 o 
  -2   0   6      193.71      178.06      5.23 o 
  -1   0   6     5816.75     6040.65     83.89 o 
   0   0   6     3786.57     4015.52     57.31 o 
   1   0   6     1950.10     2022.80     22.66 o 
   2   0   6      525.59      554.76      9.83 o 
   3   0   6      100.68      100.75      3.95 o 
   4   0   6      534.24      535.70     17.18 o 
   5   0   6      564.45      566.51     18.74 o 
   6   0   6      193.14      196.79     11.87 o 
   7   0   6      233.88      218.00     13.30 o 
   8   0   6     1347.44     1277.43     34.40 o 
   9   0   6      381.34      348.76     18.07 o 
  -9   1   6      154.56      149.76     12.36 o 
  -8   1   6      225.72      199.63     12.99 o 
  -7   1   6       97.32      112.65      9.88 o 
  -6   1   6        0.72        3.18      3.38 o 
  -5   1   6      157.92      144.23      8.80 o 
  -4   1   6      165.80      175.23      5.46 o 
  -3   1   6      172.27      151.00      4.63 o 
  -2   1   6     2061.57     1961.80     26.61 o 
  -1   1   6      920.95      841.33     18.01 o 
   0   1   6     3975.97     4324.98     62.01 o 
   1   1   6     4791.55     5858.26     82.08 o 
   2   1   6      375.17      474.02     12.07 o 
   3   1   6       75.21       83.20      3.93 o 
   4   1   6     1980.16     2022.64     33.28 o 
   5   1   6      530.71      560.89     18.14 o 
   6   1   6       19.71       17.98      4.97 o 
   7   1   6      989.99     1007.77     27.99 o 
   8   1   6      933.71      947.17     28.44 o 
   9   1   6      814.87      804.38     27.01 o 
  -8   2   6        3.89        4.66      4.50 o 
  -7   2   6       52.86       41.90      6.94 o 
  -6   2   6      368.81      365.49     15.16 o 
  -5   2   6       29.30       31.03      3.11 o 
  -4   2   6     1450.06     1410.52     19.67 o 
  -3   2   6     1483.13     1318.54     18.15 o 
  -2   2   6     3431.29     3428.45     40.39 o 
  -1   2   6     2818.62     2816.69     44.68 o 
   0   2   6      508.26      486.99     12.54 o 
   1   2   6      871.45     1057.58     21.77 o 
   2   2   6       46.17       65.84      4.79 o 
   3   2   6      687.09      718.33     16.28 o 
   4   2   6      274.37      272.19      9.38 o 
   5   2   6       48.07       50.88      3.65 o 
   6   2   6       28.33       26.08      3.15 o 
   7   2   6     1127.80     1093.79     28.67 o 
   8   2   6     1596.82     1562.35     37.18 o 
   9   2   6      557.76      539.57     21.48 o 
  -8   3   6      359.04      373.22     17.51 o 
  -7   3   6       25.74       17.09      5.44 o 
  -6   3   6      427.11      382.51     10.19 o 
  -5   3   6      810.98      802.50     14.72 o 
  -4   3   6     2001.36     1925.80     25.22 o 
  -3   3   6     1387.40     1359.79     19.20 o 
  -2   3   6      529.06      539.71     10.31 o 
  -1   3   6      122.43      129.62      6.88 o 
   0   3   6      387.92      376.62     11.31 o 
   1   3   6     1772.42     1906.48     34.02 o 
   2   3   6       25.24       15.74      3.18 o 
   3   3   6      139.59      138.25      6.94 o 
   4   3   6      866.64      913.82     20.02 o 
   5   3   6      980.43     1026.81     21.99 o 
   6   3   6      141.36      138.65      5.98 o 
   7   3   6     1939.23     1873.37     26.27 o 
   8   3   6      643.45      607.68     21.19 o 
   9   3   6      292.30      260.64     14.40 o 
  -7   4   6      204.90      197.71     12.25 o 
  -6   4   6      361.10      343.56     10.17 o 
  -5   4   6      821.11      819.47     15.55 o 
  -4   4   6      839.35      827.72     23.82 o 
  -3   4   6        4.44        2.72      1.75 o 
  -2   4   6      120.71      119.61      4.92 o 
  -1   4   6       61.28       60.92      4.10 o 
   0   4   6      651.23      597.94     16.44 o 
   1   4   6      353.74      383.05     12.74 o 
   2   4   6       49.51       50.39      4.93 o 
   3   4   6      706.01      749.10     18.43 o 
   4   4   6     1362.26     1416.58     28.06 o 
   5   4   6     8631.78     8980.96    124.79 o 
   6   4   6      684.57      680.55     18.34 o 
   7   4   6      268.03      260.18      8.61 o 
   8   4   6       72.46       72.21      5.40 o 
   9   4   6      341.89      372.37     11.32 o 
  -7   5   6       90.16       98.04      6.67 o 
  -6   5   6      374.78      392.79     11.35 o 
  -5   5   6      610.17      626.93     13.85 o 
  -4   5   6      591.88      594.68     20.78 o 
  -3   5   6      112.59      105.62      8.48 o 
  -2   5   6      209.51      207.34      6.78 o 
  -1   5   6      609.93      621.60     11.94 o 
   0   5   6       28.21       31.19      4.30 o 
   1   5   6       14.20       16.91      3.72 o 
   2   5   6     2000.63     1988.62     36.91 o 
   3   5   6     2414.26     2460.67     43.04 o 
   4   5   6     3212.05     3231.48     53.14 o 
   5   5   6      605.64      653.86     18.19 o 
   6   5   6      182.88      208.57     10.32 o 
   7   5   6       12.04       17.58      3.42 o 
   8   5   6      337.99      361.35     10.83 o 
   9   5   6       54.43       53.87      5.42 o 
  -6   6   6      391.77      421.13     12.28 o 
  -5   6   6      376.97      388.44     11.17 o 
  -4   6   6       13.14       15.23      2.97 o 
  -3   6   6       14.37       15.02      4.41 o 
  -2   6   6        3.42        0.89      1.81 o 
  -1   6   6       25.51       24.16      3.12 o 
   0   6   6        0.88        1.25      1.79 o 
   1   6   6      660.56      600.73     17.56 o 
   2   6   6      232.62      249.96     11.18 o 
   3   6   6      557.28      584.59     17.45 o 
   4   6   6      362.53      388.76     14.06 o 
   5   6   6      647.55      654.13     19.13 o 
   6   6   6       36.87       44.63      5.98 o 
   7   6   6      178.53      190.41     11.02 o 
   8   6   6       43.05       37.93      7.68 o 
   9   6   6       47.40       72.11      8.58 o 
  -5   7   6      118.72      109.49      6.84 o 
  -4   7   6        1.35        2.15      2.96 o 
  -3   7   6       41.73       35.91      5.05 o 
  -2   7   6       91.08       92.69      5.60 o 
  -1   7   6       23.13       14.03      2.92 o 
   0   7   6       50.10       55.71      4.33 o 
   1   7   6      519.34      512.84     11.68 o 
   2   7   6      669.00      617.89     18.54 o 
   3   7   6      533.56      498.16     16.57 o 
   4   7   6      475.76      481.21     16.51 o 
   5   7   6       59.39       52.02      6.41 o 
   6   7   6       27.91       21.90      5.31 o 
   7   7   6       26.98       24.84      5.73 o 
   8   7   6       50.25       48.93      7.59 o 
   9   7   6      119.87      110.39     10.44 o 
  -4   8   6        5.96        2.58      3.15 o 
  -3   8   6        0.34        1.10      2.68 o 
  -2   8   6       11.41       14.93      4.29 o 
  -1   8   6       17.10        8.73      2.94 o 
   0   8   6      223.43      213.70      7.87 o 
   1   8   6      746.21      712.50     14.67 o 
   2   8   6      238.88      202.34     11.02 o 
   3   8   6      844.73      801.51     22.66 o 
   4   8   6       94.25       88.13      7.95 o 
   5   8   6       27.35       22.13      5.51 o 
   6   8   6        4.58        6.36      4.43 o 
   7   8   6        0.91       -1.43      4.37 o 
   8   8   6        0.31        0.47      5.13 o 
  -2   9   6      161.88      146.78      7.65 o 
  -1   9   6      242.84      241.85     11.28 o 
   0   9   6      411.64      422.69     11.75 o 
   1   9   6      468.85      458.19     12.03 o 
   2   9   6      226.68      232.89     12.47 o 
   3   9   6        4.17        4.32      4.08 o 
   4   9   6        1.56       -1.93      3.38 o 
   5   9   6       52.98       59.95      7.79 o 
   6   9   6       14.91       13.59      5.60 o 
   7   9   6        4.34        6.23      4.99 o 
   0  10   6      212.06      226.71      9.18 o 
   1  10   6      179.19      179.59      8.19 o 
   2  10   6        0.98        2.28      4.30 o 
   3  10   6       35.30       39.01      6.56 o 
   4  10   6       99.73       95.76      9.16 o 
   5  10   6       60.12       65.15      8.42 o 
   6  10   6       57.21       65.39      8.56 o 
  -5  -7   7      149.68      132.67     11.29 o 
  -4  -7   7        0.77       -0.81      4.26 o 
  -3  -7   7      270.83      264.60     14.80 o 
  -2  -7   7      184.21      183.13     12.85 o 
  -1  -7   7      302.38      259.83     15.30 o 
   0  -7   7      185.34      173.72     12.56 o 
   1  -7   7      361.77      331.25     17.22 o 
  -7  -6   7       72.93       69.88      6.12 o 
  -6  -6   7       46.74       64.07      7.82 o 
  -5  -6   7       55.29       47.39      7.35 o 
  -4  -6   7      142.50      165.77     11.56 o 
  -3  -6   7      105.75      113.86     10.03 o 
  -2  -6   7      315.52      317.21     15.70 o 
  -1  -6   7      922.74      903.07     27.26 o 
   0  -6   7      118.85      128.21     10.66 o 
   1  -6   7      170.47      164.02     11.96 o 
   2  -6   7        7.83        6.65      3.56 o 
   3  -6   7        0.39       -3.85      4.39 o 
  -8  -5   7        6.45       11.82      3.88 o 
  -7  -5   7      143.07      122.83      7.08 o 
  -6  -5   7      133.47      143.94      7.20 o 
  -5  -5   7      324.95      307.71     13.66 o 
  -4  -5   7      179.07      157.71     10.59 o 
  -3  -5   7     1523.50     1557.18     35.68 o 
  -2  -5   7     1199.45     1155.27     29.85 o 
  -1  -5   7     1543.06     1508.67     35.36 o 
   0  -5   7       30.18       31.98      6.00 o 
   1  -5   7       34.06       31.61      4.23 o 
   2  -5   7        0.71        4.26      4.30 o 
   3  -5   7        2.88        1.86      4.43 o 
   4  -5   7       48.82       38.97      7.66 o 
  -8  -4   7        2.39       -0.50      2.83 o 
  -7  -4   7       57.33       58.36     10.79 o 
  -6  -4   7       34.40       38.47      4.31 o 
  -5  -4   7       50.39       62.85      4.73 o 
  -4  -4   7      512.57      506.64     12.51 o 
  -3  -4   7     1593.73     1569.02     34.51 o 
  -2  -4   7      926.85      937.07     25.06 o 
  -1  -4   7     2187.85     2141.14     42.84 o 
   0  -4   7      471.55      469.17     13.22 o 
   1  -4   7        9.00        8.35      3.92 o 
   2  -4   7      158.27      157.26     10.55 o 
   3  -4   7      226.50      231.43     13.33 o 
   4  -4   7      163.03      177.64     12.54 o 
   5  -4   7       69.18       60.58      9.07 o 
  -8  -3   7        9.94       10.15      5.42 o 
  -7  -3   7      326.66      330.37     13.58 o 
  -6  -3   7      451.92      443.46     11.39 o 
  -5  -3   7      264.05      261.97      9.51 o 
  -4  -3   7      691.89      698.12     13.81 o 
  -3  -3   7      322.33      335.52      8.86 o 
  -2  -3   7      388.04      376.12      8.89 o 
  -1  -3   7      745.08      714.26     20.58 o 
   0  -3   7        2.09        5.04      2.89 o 
   1  -3   7     1251.49     1290.24     29.74 o 
   2  -3   7     1180.09     1186.82     29.58 o 
   3  -3   7       21.13       24.14      5.62 o 
   4  -3   7      845.41      831.45     26.11 o 
   5  -3   7     1868.94     1774.03     42.17 o 
   6  -3   7      644.08      638.72     24.30 o 
  -8  -2   7        1.77        7.30      5.04 o 
  -7  -2   7      255.91      264.36     14.22 o 
  -6  -2   7     1534.12     1537.11     22.88 o 
  -5  -2   7     2196.83     2193.46     48.33 o 
  -4  -2   7      273.64      278.83      8.10 o 
  -3  -2   7        1.62        1.90      2.33 o 
  -2  -2   7      263.09      281.57      7.51 o 
  -1  -2   7      248.05      256.73      5.61 o 
   0  -2   7      101.88       95.74      6.72 o 
   1  -2   7      476.70      467.93     15.50 o 
   2  -2   7      636.47      609.13     18.95 o 
   3  -2   7       51.06       52.47      6.85 o 
   4  -2   7     1201.56     1154.71     30.66 o 
   5  -2   7      742.58      716.68     24.43 o 
   6  -2   7      638.42      628.51     23.65 o 
   7  -2   7       39.56       21.16      6.76 o 
  -8  -1   7       63.24       70.90      9.43 o 
  -7  -1   7      881.29     1016.91     29.18 o 
  -6  -1   7      591.67      575.02     19.98 o 
  -5  -1   7     1298.61     1187.60     18.28 o 
  -4  -1   7      240.82      229.74      7.36 o 
  -3  -1   7       42.92       52.74      3.56 o 
  -2  -1   7      115.89      126.99      4.95 o 
  -1  -1   7      174.15      178.02      6.73 o 
   0  -1   7      433.37      462.89      8.93 o 
   1  -1   7      260.76      296.16     11.76 o 
   2  -1   7      661.95      667.32     19.22 o 
   3  -1   7      878.83      855.62     23.45 o 
   4  -1   7      589.87      582.73     19.91 o 
   5  -1   7      553.75      514.85     19.64 o 
   6  -1   7      191.05      183.91     12.50 o 
   7  -1   7       13.45       21.57      6.54 o 
   8  -1   7      123.01      113.75     11.89 o 
  -8   0   7      250.92      238.42     14.60 o 
  -7   0   7      268.23      263.12     14.27 o 
  -6   0   7      792.21      753.38     22.93 o 
  -5   0   7     1206.33     1158.83     27.97 o 
  -4   0   7      155.17      156.16      8.80 o 
  -3   0   7       19.41       15.11      2.28 o 
  -2   0   7      453.06      460.89      9.39 o 
  -1   0   7      481.31      484.03     13.06 o 
   0   0   7       56.51       53.44      4.12 o 
   1   0   7     1429.41     1524.81     27.48 o 
   2   0   7      718.90      715.78     12.26 o 
   3   0   7     1792.25     1754.39     36.15 o 
   4   0   7      405.05      420.07     16.10 o 
   5   0   7        7.51        4.08      3.85 o 
   6   0   7        0.72       -1.70      3.96 o 
   7   0   7        4.44        5.91      4.61 o 
   8   0   7        1.63        0.40      5.60 o 
  -8   1   7      201.71      234.61     14.60 o 
  -7   1   7      240.56      270.92     14.29 o 
  -6   1   7       92.74      103.67      9.09 o 
  -5   1   7       50.79       62.39      6.65 o 
  -4   1   7       13.75       15.61      3.74 o 
  -3   1   7       51.33       42.62      4.90 o 
  -2   1   7        9.17        7.16      1.80 o 
  -1   1   7      711.08      770.78     17.80 o 
   0   1   7      607.38      599.93     14.53 o 
   1   1   7     1717.52     2116.10     36.15 o 
   2   1   7     2310.62     2610.16     41.83 o 
   3   1   7      791.78      901.13     14.68 o 
   4   1   7      273.14      300.17     13.26 o 
   5   1   7       11.04       12.74      4.30 o 
   6   1   7      223.29      180.28     11.42 o 
   7   1   7       40.29       26.36      6.74 o 
   8   1   7       62.20       57.22      8.64 o 
  -8   2   7      737.13      708.70     24.95 o 
  -7   2   7      131.28      127.83     10.21 o 
  -6   2   7       32.32       39.71      6.36 o 
  -5   2   7      157.09      154.10      9.72 o 
  -4   2   7      341.93      365.83     13.02 o 
  -3   2   7        0.66        3.76      2.44 o 
  -2   2   7       35.90       34.00      4.43 o 
  -1   2   7     1265.50     1273.67     25.42 o 
   0   2   7     2080.61     1971.02     33.91 o 
   1   2   7     2611.88     2942.60     47.88 o 
   2   2   7     1144.19     1275.37     25.40 o 
   3   2   7     1044.18     1060.40     22.04 o 
   4   2   7        2.64        2.85      1.97 o 
   5   2   7      977.72     1014.67     16.74 o 
   6   2   7        4.39        0.96      3.63 o 
   7   2   7       75.46       85.01      9.05 o 
   8   2   7      143.57      127.59     11.15 o 
   9   2   7      278.19      302.81     17.07 o 
  -7   3   7        0.14        4.75      4.70 o 
  -6   3   7        2.89        5.40      4.14 o 
  -5   3   7      153.36      143.68      6.24 o 
  -4   3   7        5.64       12.12      2.46 o 
  -3   3   7      161.72      155.51      5.84 o 
  -2   3   7     1204.48     1206.31     25.91 o 
  -1   3   7     2052.87     2052.09     36.59 o 
   0   3   7     1749.78     1709.02     31.35 o 
   1   3   7     2081.95     2169.42     38.79 o 
   2   3   7       19.14       15.72      3.47 o 
   3   3   7       83.65       96.77      6.47 o 
   4   3   7      454.76      525.46     15.05 o 
   5   3   7     1371.67     1383.42     31.92 o 
   6   3   7        9.50       11.41      4.20 o 
   7   3   7      122.70       99.35      9.18 o 
   8   3   7     1022.99     1067.43     30.46 o 
   9   3   7      790.73      780.17     26.31 o 
  -7   4   7        1.66       -0.47      4.59 o 
  -6   4   7        9.92       11.03      3.11 o 
  -5   4   7        2.82        1.46      2.96 o 
  -4   4   7      149.21      143.91      6.24 o 
  -3   4   7      216.52      207.23      7.04 o 
  -2   4   7      918.31      894.77     15.19 o 
  -1   4   7      536.76      503.34     14.96 o 
   0   4   7      751.46      691.06     18.83 o 
   1   4   7       45.10       45.93      5.17 o 
   2   4   7       96.78       95.11      6.83 o 
   3   4   7      114.93      116.05      7.50 o 
   4   4   7     1111.73     1245.95     26.76 o 
   5   4   7        4.67        1.88      3.22 o 
   6   4   7      206.84      213.86      7.94 o 
   7   4   7     1001.71     1014.96     18.62 o 
   8   4   7     1420.15     1505.74     24.54 o 
   9   4   7     1292.91     1306.06     35.09 o 
  -6   5   7       18.63       21.51      4.04 o 
  -5   5   7        0.46        1.25      2.51 o 
  -4   5   7      458.33      420.80     10.96 o 
  -3   5   7      574.65      535.25     12.03 o 
  -2   5   7      432.99      409.11     10.57 o 
  -1   5   7      316.63      297.15      8.30 o 
   0   5   7       11.41       11.71      3.96 o 
   1   5   7       51.36       63.22      6.27 o 
   2   5   7       59.07       51.08      5.67 o 
   3   5   7      164.27      164.56      8.96 o 
   4   5   7      886.76      896.49     22.66 o 
   5   5   7        2.99        2.40      3.40 o 
   6   5   7       15.63       17.80      4.61 o 
   7   5   7      480.17      479.18     12.66 o 
   8   5   7      918.40      973.80     22.84 o 
   9   5   7      332.63      335.89     11.36 o 
  -5   6   7       82.39       86.99      6.00 o 
  -4   6   7      430.78      445.82     11.81 o 
  -3   6   7      253.36      255.55     10.86 o 
  -2   6   7      789.36      801.74     15.28 o 
  -1   6   7      218.21      209.25     10.78 o 
   0   6   7       21.80       25.98      4.99 o 
   1   6   7      280.75      259.50     11.85 o 
   2   6   7       22.34       15.45      4.30 o 
   3   6   7      167.26      183.62      9.90 o 
   4   6   7        7.83       10.26      3.76 o 
   6   6   7        4.98        9.81      4.41 o 
   7   6   7      104.90      113.59      8.78 o 
   8   6   7       44.27       35.68      7.05 o 
  -5   7   7      154.80      172.07      8.30 o 
  -4   7   7      560.98      560.24     13.99 o 
  -3   7   7      457.80      485.05     10.55 o 
  -2   7   7      229.29      211.48     16.14 o 
  -1   7   7        7.84        3.45      2.54 o 
   0   7   7       49.93       38.55      4.01 o 
   1   7   7      320.16      272.51     12.59 o 
   2   7   7       52.37       50.55      6.34 o 
   3   7   7        7.00       14.33      4.52 o 
   4   7   7      774.19      781.02     22.37 o 
   5   7   7     1536.04     1587.92     34.98 o 
   6   7   7      210.06      215.42     11.85 o 
   7   7   7      214.56      226.28     12.83 o 
   8   7   7       16.85        7.91      4.50 o 
  -3   8   7       56.88       52.95      5.51 o 
  -2   8   7       25.38       25.02      4.02 o 
  -1   8   7        6.12        5.11      2.78 o 
   0   8   7       17.12       16.52      4.02 o 
   1   8   7      460.71      404.04     16.39 o 
   2   8   7        1.48       10.19      4.26 o 
   3   8   7      343.25      369.61     15.43 o 
   4   8   7      881.06      902.24     25.13 o 
   5   8   7     2293.54     2268.81     45.75 o 
   6   8   7      295.81      302.76     14.74 o 
   7   8   7      112.59      122.08     10.21 o 
  -2   9   7       62.95       60.07      5.70 o 
  -1   9   7       11.12        8.84      3.86 o 
   0   9   7        2.96        5.02      2.92 o 
   1   9   7      413.74      396.60     11.66 o 
   2   9   7      139.83      127.90     10.17 o 
   3   9   7       99.29      106.47      9.54 o 
   4   9   7      381.17      392.70     16.77 o 
   5   9   7      575.55      587.34     21.12 o 
   6   9   7      309.25      293.40     15.00 o 
   1  10   7      144.81      161.55      8.13 o 
   2  10   7      227.96      228.72     13.44 o 
   3  10   7      304.24      313.80     15.56 o 
   4  10   7       46.80       42.51      7.52 o 
   5  10   7       34.99       27.90      6.92 o 
  -3  -7   8       40.86       40.89      7.97 o 
  -2  -7   8        4.86       10.97      5.46 o 
  -5  -6   8      127.18      126.00     11.02 o 
  -4  -6   8        0.42        0.34      4.64 o 
  -3  -6   8       12.12        6.02      4.86 o 
  -2  -6   8        0.56       -5.37      3.58 o 
  -1  -6   8      113.18      102.48     10.37 o 
   0  -6   8      162.74      157.24     12.18 o 
   1  -6   8       43.69       32.79      7.41 o 
  -6  -5   8        0.67        1.97      4.43 o 
  -5  -5   8      270.44      262.38     13.93 o 
  -4  -5   8      643.99      660.87     22.44 o 
  -3  -5   8       16.03       13.86      5.17 o 
  -2  -5   8       37.72       27.55      6.45 o 
  -1  -5   8      109.37      103.49      9.70 o 
   0  -5   8      838.82      766.35     24.97 o 
   1  -5   8      561.67      575.23     21.97 o 
   2  -5   8      754.15      741.87     24.16 o 
   3  -5   8      234.43      199.01     13.39 o 
  -7  -4   8        5.71       13.44      3.67 o 
  -6  -4   8       66.69       57.29      5.18 o 
  -5  -4   8      671.50      679.44     14.98 o 
  -4  -4   8      228.44      239.88     12.77 o 
  -3  -4   8        3.47        3.38      3.90 o 
  -2  -4   8      980.75      936.62     26.36 o 
  -1  -4   8     1934.35     1846.19     40.27 o 
   0  -4   8     1166.54     1090.19     29.49 o 
   1  -4   8     1266.77     1233.25     30.66 o 
   2  -4   8      107.04      103.04      9.56 o 
   3  -4   8       14.98       21.86      6.49 o 
   4  -4   8      348.90      335.64     17.45 o 
  -8  -3   8       17.81       17.38      6.61 o 
  -7  -3   8        0.26       -3.52      3.90 o 
  -6  -3   8        1.05       -0.12      3.07 o 
  -5  -3   8       44.75       37.48      4.19 o 
  -4  -3   8       11.31       11.25      2.81 o 
  -3  -3   8      359.55      350.87     14.51 o 
  -2  -3   8      590.20      589.31     19.30 o 
  -1  -3   8     2858.73     2773.78     51.35 o 
   0  -3   8     2158.10     2119.14     40.98 o 
   1  -3   8       33.46       36.80      6.00 o 
   2  -3   8       30.97       26.36      5.85 o 
   3  -3   8      585.28      558.79     20.92 o 
   4  -3   8      251.27      248.99     15.00 o 
   5  -3   8      254.98      276.96     16.37 o 
  -8  -2   8        1.55        2.98      4.86 o 
  -7  -2   8       61.53       50.05      7.95 o 
  -6  -2   8      140.75      141.99     10.57 o 
  -5  -2   8       16.07       19.70      3.28 o 
  -4  -2   8      479.84      465.25     16.95 o 
  -3  -2   8      922.62      902.37     23.43 o 
  -2  -2   8      291.38      306.27      9.27 o 
  -1  -2   8     1182.23     1209.49     28.58 o 
   0  -2   8      449.32      459.15     15.50 o 
   1  -2   8      108.99      115.78      8.44 o 
   2  -2   8        2.75        5.44      3.72 o 
   3  -2   8      124.91      126.04      9.92 o 
   4  -2   8        3.53       -0.74      4.46 o 
   5  -2   8       26.21       25.13      6.67 o 
   6  -2   8      307.70      303.14     17.49 o 
  -8  -1   8        6.03        3.92      5.37 o 
  -7  -1   8        2.22       -0.18      4.05 o 
  -6  -1   8      111.01       99.84      9.20 o 
  -5  -1   8       79.86       74.08      7.44 o 
  -4  -1   8      244.79      262.42      7.92 o 
  -3  -1   8      554.47      552.13     11.53 o 
  -2  -1   8        4.28        3.46      1.88 o 
  -1  -1   8      920.14      901.16     14.51 o 
   0  -1   8        0.12        0.87      2.55 o 
   1  -1   8        6.61       10.53      3.58 o 
   2  -1   8        0.85        1.75      3.20 o 
   3  -1   8       83.65       79.19      7.86 o 
   4  -1   8      556.95      552.94     20.34 o 
   5  -1   8      257.69      261.94     14.87 o 
   6  -1   8      301.96      311.12     17.13 o 
   7  -1   8      125.72      110.16     11.60 o 
  -8   0   8       19.32       16.48      6.02 o 
  -7   0   8        2.06        5.67      4.57 o 
  -6   0   8      240.32      208.52     12.41 o 
  -5   0   8      360.64      366.25     15.09 o 
  -4   0   8      817.88      790.69     21.59 o 
  -3   0   8      167.62      159.97      5.88 o 
  -2   0   8      167.16      162.46      5.84 o 
  -1   0   8      844.19      833.42     19.04 o 
   0   0   8        5.15        7.28      2.44 o 
   1   0   8        7.81        7.49      2.16 o 
   2   0   8        0.48        2.96      2.75 o 
   3   0   8        0.18        3.67      3.56 o 
   4   0   8      764.47      788.70     24.03 o 
   5   0   8      894.35      877.34     26.74 o 
   6   0   8      148.34      167.20     12.38 o 
   7   0   8       19.96       25.28      6.96 o 
  -8   1   8       43.04       37.02      7.86 o 
  -7   1   8      100.84      102.28     10.15 o 
  -6   1   8      389.25      391.87     16.80 o 
  -5   1   8     1242.50     1145.95     28.71 o 
  -4   1   8      652.28      649.44     19.35 o 
  -3   1   8      844.38      842.13     21.45 o 
  -2   1   8        0.25        0.46      1.60 o 
  -1   1   8      165.52      165.28      8.08 o 
   0   1   8       22.59       26.34      3.52 o 
   1   1   8        5.72       10.88      3.27 o 
   2   1   8       70.20       68.75      5.64 o 
   3   1   8       21.85       19.08      4.82 o 
   4   1   8      638.58      742.30     23.16 o 
   5   1   8      690.02      695.62     22.87 o 
   6   1   8     1169.76     1142.91     31.80 o 
   7   1   8       40.73       39.42      7.66 o 
   8   1   8        0.37        0.69      5.33 o 
  -7   2   8      267.31      246.71     14.53 o 
  -6   2   8      637.03      625.30     21.50 o 
  -5   2   8     1560.13     1447.62     33.59 o 
  -4   2   8      553.56      515.09     17.40 o 
  -3   2   8       93.43      102.26      7.66 o 
  -2   2   8      266.54      248.54     10.57 o 
  -1   2   8      179.76      176.30      8.64 o 
   0   2   8       22.42       22.04      3.67 o 
   1   2   8      300.06      364.84     12.83 o 
   2   2   8      412.86      455.23     14.29 o 
   3   2   8      587.46      623.42     16.73 o 
   4   2   8      855.62      940.10     16.53 o 
   5   2   8      971.83      998.23     28.26 o 
   6   2   8      201.43      247.72     13.84 o 
   7   2   8      119.42      125.50     11.11 o 
   8   2   8       25.75       17.76      6.90 o 
  -7   3   8       84.83       88.53      9.54 o 
  -6   3   8      207.57      216.59     12.83 o 
  -5   3   8      548.00      494.22     18.16 o 
  -4   3   8      318.58      314.01     15.14 o 
  -3   3   8       83.22       81.30      6.88 o 
  -2   3   8       59.83       50.75      5.58 o 
  -1   3   8     1208.75     1211.14     26.09 o 
   0   3   8        6.42        4.84      2.67 o 
   1   3   8      578.10      638.45     18.14 o 
   2   3   8     1097.52     1129.62     25.33 o 
   3   3   8     2540.82     2729.89     46.78 o 
   4   3   8      650.63      696.63     18.54 o 
   5   3   8       36.71       40.68      4.11 o 
   6   3   8       71.89       69.13      8.62 o 
   7   3   8       41.59       38.48      7.59 o 
   8   3   8       83.36      106.76     11.09 o 
  -6   4   8       32.30       32.63      6.83 o 
  -5   4   8      224.69      230.33      8.36 o 
  -4   4   8       13.95       10.02      2.71 o 
  -3   4   8       12.61       11.80      2.66 o 
  -2   4   8        0.92        1.79      2.55 o 
  -1   4   8      324.55      325.76     12.45 o 
   0   4   8        2.79        0.29      2.46 o 
   1   4   8      971.04      965.42     23.92 o 
   2   4   8     2441.95     2500.65     44.95 o 
   3   4   8      483.03      495.01     15.97 o 
   4   4   8      263.46      280.97     11.91 o 
   5   4   8       86.20       82.71      7.10 o 
   6   4   8        0.42        0.31      4.03 o 
   7   4   8        1.73        0.25      2.95 o 
   8   4   8        0.27        2.69      5.08 o 
  -6   5   8       23.21       27.08      6.29 o 
  -5   5   8      205.38      213.26     16.33 o 
  -4   5   8       30.97       30.86      3.89 o 
  -3   5   8       76.64       67.16      6.76 o 
  -2   5   8      125.61      128.48      5.90 o 
  -1   5   8      240.44      242.47      8.28 o 
   0   5   8       37.55       48.35      6.20 o 
   1   5   8      227.39      226.37     11.26 o 
   2   5   8       38.42       38.59      5.55 o 
   3   5   8     2695.63     2790.54     49.90 o 
   4   5   8      949.11     1024.63     25.42 o 
   5   5   8      175.81      214.30     11.11 o 
   6   5   8        0.44       -0.22      3.83 o 
   7   5   8      364.15      380.55     11.70 o 
   8   5   8       22.20       16.37      4.31 o 
  -5   6   8      158.74      174.55     16.39 o 
  -4   6   8      288.38      293.58      9.87 o 
  -3   6   8        1.58        4.82      2.63 o 
  -2   6   8      624.92      614.81     13.71 o 
  -1   6   8      888.24      801.17     23.63 o 
   0   6   8     1230.15     1138.67     28.35 o 
   1   6   8      983.03      935.77     24.99 o 
   2   6   8      488.31      490.50     17.38 o 
   3   6   8       14.41       16.10      4.75 o 
   4   6   8       38.67       40.13      6.07 o 
   5   6   8      137.84      143.71      9.90 o 
   6   6   8        9.53        8.17      4.17 o 
   7   6   8        8.05       10.26      5.17 o 
   8   6   8       84.99       89.36      7.05 o 
  -4   7   8        0.18        1.31      2.83 o 
  -3   7   8      187.11      174.86      6.74 o 
  -2   7   8     1010.66     1000.61     19.56 o 
  -1   7   8     1856.72     1786.16     27.31 o 
   0   7   8      851.35      806.15     23.87 o 
   1   7   8       57.21       46.00      6.41 o 
   2   7   8      213.84      213.76     11.76 o 
   3   7   8      174.69      180.37     11.00 o 
   4   7   8      162.75      181.31     11.26 o 
   5   7   8       81.82       91.53      8.67 o 
   6   7   8      133.51      143.42     10.71 o 
   7   7   8      102.48       88.06      9.11 o 
  -3   8   8      120.02      152.04      8.25 o 
  -2   8   8      365.65      374.01     11.95 o 
  -1   8   8      580.31      588.75     14.71 o 
   0   8   8      290.36      265.56     13.91 o 
   1   8   8      118.02      130.86     10.12 o 
   2   8   8      163.70      159.39     10.86 o 
   3   8   8      278.54      241.29     13.21 o 
   4   8   8       33.36       42.19      6.96 o 
   5   8   8       87.57       93.81      9.23 o 
   6   8   8      228.93      224.69     13.24 o 
   7   8   8     1073.56     1144.99     31.49 o 
  -1   9   8       13.04       12.28      3.56 o 
   0   9   8        4.36        5.48      3.10 o 
   1   9   8        0.45       -2.44      3.76 o 
   2   9   8        7.36        2.33      4.39 o 
   3   9   8        4.23        2.33      4.43 o 
   4   9   8       11.64       13.57      5.37 o 
  -2  -6   9        7.72        4.50      5.33 o 
  -5  -5   9      652.19      686.62     23.76 o 
  -4  -5   9      218.38      257.32     14.78 o 
  -3  -5   9       27.91       35.45      7.19 o 
  -2  -5   9       91.22       82.42      9.52 o 
  -1  -5   9      157.49      150.39     11.85 o 
   0  -5   9       39.67       34.58      7.28 o 
   1  -5   9       62.14       60.04      8.76 o 
  -6  -4   9      354.19      410.67     12.36 o 
  -5  -4   9      727.28      772.55     24.14 o 
  -4  -4   9       94.58      107.77      9.88 o 
  -3  -4   9       32.77       29.20      6.29 o 
  -2  -4   9       22.03       26.34      6.23 o 
  -1  -4   9     1243.28     1135.92     31.06 o 
   0  -4   9        6.61        6.49      4.46 o 
   2  -4   9      779.71      704.47     24.14 o 
   3  -4   9     1141.30     1078.27     31.89 o 
  -6  -3   9       77.86       84.79      8.98 o 
  -5  -3   9      215.82      225.13      8.64 o 
  -4  -3   9        5.88        2.78      4.12 o 
  -3  -3   9        5.01        3.36      3.85 o 
  -2  -3   9      121.17      123.13      9.65 o 
  -1  -3   9       25.49       28.91      6.07 o 
   1  -3   9      347.58      360.16     15.88 o 
   2  -3   9     1034.54     1014.31     29.25 o 
   3  -3   9      787.04      789.08     26.40 o 
   4  -3   9      103.92      137.46     12.61 o 
  -7  -2   9      122.38      136.12     11.85 o 
  -6  -2   9        3.75        7.70      4.61 o 
  -5  -2   9       13.97       22.26      5.37 o 
  -4  -2   9       14.03       13.13      3.11 o 
  -3  -2   9      165.27      163.57      6.74 o 
  -2  -2   9      897.06      912.81     24.97 o 
  -1  -2   9       81.69       81.65      8.02 o 
   0  -2   9       20.70       21.68      4.82 o 
   1  -2   9      298.58      304.15     14.15 o 
   2  -2   9      397.46      411.45     17.24 o 
   3  -2   9     1158.72     1171.59     32.16 o 
   4  -2   9       15.08       13.26      6.11 o 
   5  -2   9        5.88        2.82      5.78 o 
  -7  -1   9      219.71      205.84     13.80 o 
  -6  -1   9       11.04        9.61      4.84 o 
  -5  -1   9      154.76      123.38      9.18 o 
  -4  -1   9      234.34      223.95     11.40 o 
  -3  -1   9       41.10       43.47      3.91 o 
  -2  -1   9       77.91       77.50      4.71 o 
   0  -1   9     1317.84     1309.37     29.97 o 
   1  -1   9      207.50      221.65     11.78 o 
   2  -1   9      151.38      172.38     11.02 o 
   3  -1   9       52.76       53.12      7.44 o 
   4  -1   9        4.49        0.27      4.05 o 
   5  -1   9        0.53        1.61      4.34 o 
   6  -1   9       15.32       15.97      6.45 o 
  -7   0   9        9.15       10.86      5.44 o 
  -6   0   9        7.79       13.24      5.20 o 
  -5   0   9      269.55      264.36     13.19 o 
  -4   0   9       85.33       87.14      7.70 o 
  -3   0   9       64.33       66.31      6.41 o 
  -2   0   9      609.61      651.91     15.99 o 
  -1   0   9     2219.00     2169.35     38.23 o 
   0   0   9     1433.59     1403.48     26.92 o 
   1   0   9      392.52      419.02     16.12 o 
   2   0   9       11.18       13.66      4.64 o 
   3   0   9       39.90       46.16      7.05 o 
   4   0   9        0.80        0.40      3.99 o 
   5   0   9       29.94       37.20      7.57 o 
   6   0   9        0.82        2.42      5.29 o 
  -7   1   9       75.24       71.35      9.29 o 
  -6   1   9        8.42        7.30      4.46 o 
  -5   1   9        9.94        1.39      3.36 o 
  -4   1   9       51.13       50.19      6.34 o 
  -3   1   9      866.16      863.59     22.75 o 
  -2   1   9      254.22      237.62     10.68 o 
  -1   1   9     2821.76     2728.93     46.18 o 
   0   1   9      257.95      257.70     10.17 o 
   1   1   9      492.28      543.67     16.28 o 
   2   1   9        5.29        4.17      3.63 o 
   3   1   9      573.76      577.17     20.60 o 
   4   1   9      339.97      294.34     15.14 o 
   5   1   9        8.06        8.49      5.22 o 
   6   1   9      257.80      242.81     15.23 o 
   7   1   9      379.35      393.04     19.60 o 
  -7   2   9      100.72      103.33     10.48 o 
  -6   2   9       73.06       54.51      7.91 o 
  -5   2   9      252.29      239.65     12.88 o 
  -4   2   9      954.86      920.70     25.19 o 
  -3   2   9      497.96      451.16     15.95 o 
  -2   2   9       45.79       27.77      4.70 o 
  -1   2   9      875.10      834.30     20.89 o 
   0   2   9        0.62        1.93      2.62 o 
   1   2   9       78.57       84.54      7.10 o 
   2   2   9       82.92      100.94      7.23 o 
   3   2   9       56.63       49.94      5.62 o 
   4   2   9      235.90      215.31     13.10 o 
   5   2   9      242.04      245.59     14.31 o 
   6   2   9      387.52      426.79     19.39 o 
   7   2   9      224.58      218.09     15.16 o 
  -6   3   9       16.59       18.14      5.89 o 
  -5   3   9      213.09      211.37     12.34 o 
  -4   3   9      625.95      591.80     19.64 o 
  -3   3   9      925.03      903.30     24.16 o 
  -2   3   9       62.95       62.57      6.29 o 
  -1   3   9       13.33       15.09      3.87 o 
   0   3   9       83.05       69.90      5.48 o 
   1   3   9       13.24       17.63      4.39 o 
   2   3   9       17.13       17.13      4.21 o 
   3   3   9       14.11       15.59      4.14 o 
   4   3   9      455.41      490.10     15.88 o 
   5   3   9      751.63      799.87     26.61 o 
   6   3   9      557.47      571.69     22.64 o 
   7   3   9      194.03      201.87     14.11 o 
  -6   4   9       52.58       44.84      7.79 o 
  -5   4   9      403.90      362.69     16.24 o 
  -4   4   9      613.27      560.96     19.51 o 
  -3   4   9      615.37      572.92     18.88 o 
  -2   4   9       61.88       64.36      6.61 o 
  -1   4   9        6.37        8.71      3.70 o 
   0   4   9      310.82      318.22     13.59 o 
   1   4   9       39.47       35.61      5.64 o 
   2   4   9      132.96      130.05      8.78 o 
   3   4   9       21.74       22.73      4.88 o 
   5   4   9      792.28      863.79     22.93 o 
   6   4   9      681.96      762.38     16.78 o 
   7   4   9        3.94        1.66      5.53 o 
  -5   5   9      303.00      310.74     10.55 o 
  -4   5   9      252.43      255.26      9.21 o 
  -3   5   9       45.12       31.00      5.71 o 
  -2   5   9       27.37       28.91      5.44 o 
  -1   5   9      111.59      112.26      6.13 o 
   0   5   9        7.18        1.32      3.61 o 
   1   5   9       84.48       99.97      8.08 o 
   2   5   9       95.41       73.61      7.46 o 
   3   5   9      773.66      841.10     23.54 o 
   4   5   9      837.69      926.81     24.93 o 
   5   5   9     1253.89     1420.68     32.47 o 
   6   5   9      365.20      375.80     15.72 o 
   7   5   9      228.26      257.43     10.24 o 
  -4   6   9        0.20       -0.34      3.61 o 
  -3   6   9       29.49       36.93      8.56 o 
  -2   6   9       92.63       84.41      6.00 o 
  -1   6   9      304.02      282.99     14.15 o 
   0   6   9       12.87       11.22      4.55 o 
   1   6   9      470.71      465.26     17.56 o 
   2   6   9     1583.12     1617.82     36.41 o 
   3   6   9      324.38      357.50     15.27 o 
   4   6   9      607.59      645.17     20.96 o 
   5   6   9      171.27      206.02     12.09 o 
   6   6   9      258.21      284.47     14.33 o 
   7   6   9        0.24       -2.51      4.59 o 
  -3   7   9       25.17       30.46      4.82 o 
  -2   7   9       10.53       12.80      3.54 o 
  -1   7   9        2.20        5.04      4.52 o 
   0   7   9      314.60      309.24     14.89 o 
   1   7   9      853.64      775.35     23.92 o 
   2   7   9      463.46      483.25     18.68 o 
   3   7   9     1085.32     1065.71     28.53 o 
   4   7   9      135.76      140.82     10.66 o 
   5   7   9      169.58      165.50     11.56 o 
   6   7   9       16.85       15.74      5.93 o 
  -1   8   9      335.22      345.34     17.02 o 
   0   8   9      209.70      207.87     12.97 o 
   1   8   9      358.71      347.85     16.28 o 
   2   8   9      170.57      163.33     11.56 o 
   3   8   9       61.29       77.31      8.91 o 
   4   8   9       14.97       26.70      6.61 o 
   5   8   9      398.42      416.20     18.19 o 
   1   9   9      167.30      153.16     11.96 o 
   2   9   9        9.77        6.52      5.15 o 
   3   9   9        4.86        4.61      4.57 o 
  -4  -4  10      470.18      479.69     20.04 o 
  -3  -4  10      353.94      362.20     17.49 o 
  -2  -4  10      231.10      210.81     13.68 o 
  -1  -4  10       31.63       24.41      6.74 o 
   0  -4  10       35.77       51.78      8.40 o 
  -4  -3  10     1040.86     1113.16     30.08 o 
  -3  -3  10      399.92      409.10     17.67 o 
  -2  -3  10        2.10        1.90      4.12 o 
  -1  -3  10        4.45        1.23      3.96 o 
   0  -3  10       79.36       67.54      8.71 o 
   2  -3  10        1.04        2.71      4.79 o 
   3  -3  10      175.18      162.28     13.10 o 
  -6  -2  10      312.16      328.00     16.37 o 
  -5  -2  10      601.35      591.26     20.49 o 
  -4  -2  10      341.76      354.81     13.12 o 
  -3  -2  10      401.58      429.88     17.22 o 
  -2  -2  10      349.83      368.90     16.17 o 
  -1  -2  10      452.12      445.36     17.96 o 
   1  -2  10       36.62       46.45      7.08 o 
   2  -2  10       61.38       56.71      7.97 o 
   3  -2  10      270.28      219.92     14.49 o 
   4  -2  10      421.91      448.96     21.19 o 
  -6  -1  10      636.23      679.75     23.74 o 
  -5  -1  10      986.29      922.89     26.47 o 
  -4  -1  10      343.52      344.44     14.58 o 
  -3  -1  10       21.35       21.90      4.61 o 
  -2  -1  10      279.27      260.41     13.06 o 
  -1  -1  10      762.13      756.07     23.09 o 
   0  -1  10       36.53       47.43      6.61 o 
   1  -1  10        9.82       11.42      4.88 o 
   2  -1  10      402.58      437.79     18.45 o 
   3  -1  10     1539.22     1587.07     39.46 o 
   4  -1  10      701.41      753.78     26.63 o 
   5  -1  10      226.10      204.72     15.16 o 
  -6   0  10       79.84       93.50      9.76 o 
  -5   0  10      129.67      149.87     10.73 o 
  -4   0  10       60.76       69.13      7.37 o 
  -3   0  10      115.48      118.05      8.51 o 
  -2   0  10        0.41        0.60      2.60 o 
  -1   0  10      525.76      496.33     15.32 o 
   0   0  10       50.03       47.81      6.67 o 
   1   0  10      512.78      518.23     19.24 o 
   2   0  10     1028.33     1139.21     31.00 o 
   3   0  10     1834.87     1829.68     42.62 o 
   4   0  10      629.16      664.58     24.72 o 
   5   0  10       96.48       82.50     10.39 o 
  -6   1  10        1.11        6.94      4.84 o 
  -5   1  10      138.82      127.12     10.19 o 
  -4   1  10      102.25       98.56      8.53 o 
  -3   1  10        5.07        2.24      3.36 o 
  -2   1  10      361.43      330.87     13.28 o 
  -1   1  10      111.61      109.27      7.48 o 
   0   1  10      661.18      689.91     18.34 o 
   2   1  10      692.74      757.41     24.63 o 
   3   1  10     1231.13     1258.00     33.95 o 
   4   1  10        1.39        0.22      4.82 o 
   5   1  10        0.05       -2.98      4.26 o 
   6   1  10      445.25      490.86     22.51 o 
  -6   2  10       23.01       21.61      6.41 o 
  -5   2  10        8.34       12.79      5.06 o 
  -4   2  10        9.89        7.05      4.17 o 
  -3   2  10       15.71       15.16      4.37 o 
  -2   2  10      793.57      741.74     20.96 o 
  -1   2  10     1144.55     1075.85     25.35 o 
   0   2  10     1055.12     1020.56     17.55 o 
   1   2  10      109.15      128.57      8.69 o 
   2   2  10       21.59       16.39      4.32 o 
   3   2  10        9.96        7.26      5.02 o 
   4   2  10        6.16       -0.34      4.64 o 
   5   2  10       10.12       11.69      6.05 o 
   6   2  10       33.16       38.74      8.64 o 
  -5   3  10      208.79      175.24     11.71 o 
  -4   3  10       78.59       80.91      8.24 o 
  -3   3  10      209.63      186.04     11.02 o 
  -2   3  10      274.50      263.62     12.45 o 
  -1   3  10     1616.36     1501.19     32.29 o 
   0   3  10      729.89      683.46     20.60 o 
   1   3  10       13.24       15.81      4.50 o 
   2   3  10       54.80       61.14      6.70 o 
   3   3  10      225.02      256.29     12.34 o 
   5   3  10       78.61       76.97     10.28 o 
   6   3  10      239.16      229.37     15.50 o 
  -5   4  10       16.56       15.43      5.71 o 
  -4   4  10        1.10        2.11      3.74 o 
  -3   4  10       56.35       60.11      7.12 o 
  -2   4  10      103.70      111.44      8.71 o 
  -1   4  10     1375.99     1344.53     30.95 o 
   0   4  10      262.72      242.07     12.43 o 
   1   4  10      569.90      539.46     18.63 o 
   2   4  10        7.11        7.28      4.28 o 
   3   4  10      244.47      258.22     12.74 o 
   4   4  10       20.14       13.10      4.68 o 
   5   4  10       18.13       27.73      5.78 o 
   6   4  10      373.14      387.08     20.34 o 
  -4   5  10      119.68       98.50      9.83 o 
  -3   5  10      154.99      134.01      9.83 o 
  -2   5  10       12.99       10.28      4.17 o 
  -1   5  10     1037.42      982.82     27.70 o 
   0   5  10      882.44      844.02     24.84 o 
   1   5  10        0.04       -1.59      3.20 o 
   2   5  10       11.15       15.00      4.57 o 
   3   5  10      351.45      347.76     15.27 o 
   4   5  10       67.01       53.64      7.17 o 
   5   5  10       93.78      114.64      9.61 o 
   6   5  10      459.17      520.63     19.22 o 
  -3   6  10      503.93      488.96     19.19 o 
  -2   6  10        3.79       -0.13      3.99 o 
  -1   6  10        8.31       13.28      5.35 o 
   0   6  10      259.05      229.31     13.21 o 
   1   6  10      131.90      114.15      9.65 o 
   2   6  10      185.98      178.47     11.74 o 
   3   6  10        3.74        0.83      4.05 o 
   4   6  10       29.27       55.27      7.73 o 
   5   6  10       29.07       37.98      7.17 o 
   6   6  10      322.25      380.43     17.18 o 
  -2   7  10        1.23       10.48      5.93 o 
  -1   7  10        3.52       -0.85      4.23 o 
   0   7  10        1.58        2.17      4.17 o 
   1   7  10       55.39       47.34      7.32 o 
   2   7  10       65.10       61.61      8.26 o 
   3   7  10      207.75      216.99     12.83 o 
   4   7  10      186.95      180.62     12.38 o 
   5   7  10      443.42      501.43     19.91 o 
   0   8  10       57.86       53.37      8.29 o 
   1   8  10        1.56       -3.49      3.92 o 
   2   8  10       88.44       85.66      9.43 o 
   3   8  10      377.70      389.03     18.07 o 
  -2  -3  11      216.19      240.44     14.67 o 
  -1  -3  11      329.19      306.39     16.44 o 
   0  -3  11      415.07      394.58     18.95 o 
  -3  -2  11      471.82      521.39     20.42 o 
  -2  -2  11      811.10      875.50     27.12 o 
  -1  -2  11      352.27      362.38     17.29 o 
   2  -2  11        1.12       -2.93      4.39 o 
  -4  -1  11     1400.17     1404.48     33.23 o 
  -2  -1  11      146.70      151.46     11.09 o 
  -1  -1  11      106.27      101.23      9.63 o 
   1  -1  11       12.36        7.61      4.95 o 
   2  -1  11        0.37       -0.38      4.73 o 
   3  -1  11        0.66        2.02      5.08 o 
  -4   0  11      319.60      315.91     14.87 o 
  -3   0  11      632.71      603.80     19.51 o 
  -1   0  11        6.28        7.66      4.57 o 
   1   0  11      127.86      155.31     11.58 o 
   2   0  11       50.33       45.82      8.00 o 
   3   0  11       85.13       83.29     10.19 o 
   4   0  11      308.59      263.71     16.82 o 
  -4   1  11      156.12      173.99     11.38 o 
  -3   1  11       55.63       57.15      6.96 o 
  -2   1  11      104.90       95.90      8.00 o 
  -1   1  11      122.43      109.98      7.91 o 
   1   1  11       14.65       15.25      5.69 o 
   2   1  11      170.36      176.83     13.08 o 
   3   1  11      537.03      585.98     23.58 o 
   4   1  11      787.62      862.27     29.76 o 
  -4   2  11       17.52        5.60      4.43 o 
  -3   2  11        9.99        9.14      4.14 o 
  -2   2  11       33.99       24.39      5.15 o 
  -1   2  11        7.58        6.25      3.67 o 
   0   2  11       90.54       76.64      7.50 o 
   1   2  11       41.15       46.04      6.41 o 
   3   2  11      599.18      657.48     25.26 o 
   4   2  11      487.82      490.84     22.37 o 
   5   2  11      458.46      474.36     22.71 o 
  -4   3  11        5.21        4.97      4.28 o 
  -3   3  11       35.69       32.03      6.27 o 
  -2   3  11       17.50       13.19      4.30 o 
  -1   3  11       83.39       66.09      7.12 o 
   0   3  11       73.87       59.75      7.19 o 
   1   3  11      260.06      276.65     13.41 o 
   2   3  11      310.53      375.64     15.43 o 
   4   3  11      132.13      163.26     13.82 o 
   5   3  11       48.83       54.78      9.90 o 
  -3   4  11      247.76      229.78     13.01 o 
  -2   4  11       16.09        9.45      4.55 o 
  -1   4  11        4.48        1.38      3.68 o 
   0   4  11      342.95      316.54     14.85 o 
   1   4  11      506.18      531.06     19.26 o 
   2   4  11      207.24      206.69     11.98 o 
   3   4  11      473.49      493.01     18.48 o 
   5   4  11       90.55       92.40     11.69 o 
  -2   5  11        6.74        7.79      4.86 o 
  -1   5  11      282.58      272.15     14.71 o 
   0   5  11     1126.22     1005.60     28.51 o 
   1   5  11      422.35      397.34     17.11 o 
   2   5  11      253.05      274.28     14.29 o 
   3   5  11       38.48       40.71      6.96 o 
   4   5  11        0.03        3.09      4.52 o 
   5   5  11      123.25      150.92     11.44 o 
  -1   6  11      282.44      267.76     15.14 o 
   0   6  11       93.46       91.89      9.63 o 
   1   6  11      464.74      432.79     18.25 o 
   2   6  11       69.70       64.45      8.31 o 
   3   6  11        0.12       -0.36      4.39 o 
   4   6  11       97.88      108.89     10.26 o 
   1   7  11       20.61       18.30      6.09 o 
   2   7  11        2.54       -2.69      4.03 o 
  -2   1  12      388.76      391.99     15.68 o 
   1   1  12        3.25        3.27      5.06 o 
   2   1  12       15.75        7.50      6.52 o 
  -2   2  12      204.08      207.74     11.82 o 
  -1   2  12      266.95      258.22     12.90 o 
   0   2  12      144.71      137.82     10.37 o 
   2   2  12       44.36       53.08      9.14 o 
   3   2  12       58.73       62.15     10.10 o 
  -2   3  12      171.90      166.44     10.91 o 
  -1   3  12       16.03       13.08      3.67 o 
   0   3  12      115.56      103.38      9.38 o 
   1   3  12       51.68       51.35      7.21 o 
  -1   4  12      181.05      159.86     11.38 o 
   0   4  12       89.25       78.54      8.71 o 
   1   4  12       34.68       19.04      5.80 o 
   2   4  12        1.98        4.77      4.70 o 
   1   5  12       90.00       95.92      9.61 o 
                                                 
